# Supplementary material for: Comparative Transcriptome-Based Mining of Senescence-Related MADS, NAC, and WRKY Transcription Factors in the Rapid-Senescence Line DLS-91 of Brassica rapa
Source: Int J Mol Sci. 2021 Jun 2;22(11):6017. doi: 10.3390/ijms22116017 (PMC8199657; doi:10.3390/ijms22116017)
Supplement: Supplementary file 1 [file ijms-22-06017-s001.zip › data/Supplimentary tables.xlsx]

## Sheet: Table S1
Table S1. Summary of RNA sequence data from DLS-42 and DLS-91 genotypes.
Sample name	DLS-42			DLS-91
Sample ID	DLS-42-0 day	DLS-42-1 day	DLS-42-4 day	DLS-91-0 day	DLS-91-1 day	DLS-91-4 day
TotalReads	1.81067e+07	1.86595e+07	2.00108e+07	1.99667e+07	2.03508e+07	1.88917e+07
TotalBases	1.82878e+09	1.88461e+09	2.02109e+09	2.01664e+09	2.05543e+09	1.90806e+09
TotalBases(Gb)	1.82667	1.88333	2.02	2.01667	2.05333	1.90667
GC_Count	8.59594e+08	885408779	9.44539e+08	947597536	971211796	8.76158e+08
N_Zero Reads Rate (%)	99.5867	99.5867	99.5833	99.59	99.5867	99.61
N5_Less Reads Rate (%)	99.71	99.71	99.7067	99.7067	99.7067	99.7267
Error Rate (%)	0.0666667	0.0633333	0.0666667	0.0633333	0.06	0.0566667
Q30_More Bases Rate (%)	94.85	94.6833	94.7767	94.92	94.7567	95.7433
Q20_More Bases Rate (%)	97.5267	97.4533	97.4933	97.5567	97.4933	97.93
Mapping rate (%)	88.8	88.3	87	88	87	88.6

## Sheet: Table S2
Table S2. Total number of genes identified from the transcriptome data of DLS-42 and DLS-91 at all three sampled stages.
BRAD annotation				FPKM values			TAIR annotation							BRAD annotation				FPKM values			TAIR annotation
Gene id V.3.0	Gene id V.1.5	E-value	Identity	DLS-42_0d	DLS-42_1d	DLS-42_4d	TAIR id	TAIR symbol	TAIR description	PFAM	Panther	KOG		Gene	Gene id	E-value	Identity	DLS-91_0d	DLS-91_1d	DLS-91_4d	TAIR id	TAIR symbol	TAIR description	PFAM	Panther	KOG
BraA06g040890	Bra024920	0	100	49.9422	44.5297	21.5751	AT5G47730		Sec14p-like phosphatidylinositol transfer family protein	PF03765,PF00650	PTHR23324,PTHR23324:SF18	KOG1471		BraA06g040890	Bra024920	0	100	49.8872	78.3777	30.3622	AT5G47730		Sec14p-like phosphatidylinositol transfer family protein	PF03765,PF00650	PTHR23324,PTHR23324:SF18	KOG1471
BraA10g014400	Bra002811	5e-156	99.67	2.2756	2.29462	3.72199	AT5G56520							BraA02g025680	Bra008450	0	99.91	8.92712	13.7769	16.58	AT1G80620		S15/NS1, RNA-binding protein	PF00312	PTHR23321:SF9,PTHR23321	KOG2815
BraA02g025680	Bra008450	0	99.91	9.11909	21.9945	19.1321	AT1G80620		S15/NS1, RNA-binding protein	PF00312	PTHR23321:SF9,PTHR23321	KOG2815		BraA01g000720	Bra011828	0	99.78	17.5394	5.57989	5.91193	AT4G39840
BraA01g000720	Bra011828	0	99.78	6.6227	5.76653	6.2441	AT4G39840							BraA10g028450	Bra009123	0	99.96	18.2889	33.6468	29.3697	AT5G05660	ATNFXL2	sequence-specific DNA binding transcription factors;zinc ion binding;sequence-specific DNA binding transcription factors		PTHR12360	KOG1952
BraA10g028450	Bra009123	0	99.96	18.7738	30.1228	27.3146	AT5G05660	ATNFXL2	sequence-specific DNA binding transcription factors;zinc ion binding;sequence-specific DNA binding transcription factors		PTHR12360	KOG1952		BraA01g033620	Bra038219	0	100	11.5421	1.65139	16.3335	AT3G19580	AZF2,ZF2	zinc-finger protein 2		PTHR26374,PTHR26374:SF459
BraA01g033620	Bra038219	0	100	16.5847	6.11608	9.31726	AT3G19580	AZF2,ZF2	zinc-finger protein 2		PTHR26374,PTHR26374:SF459			BraA04g015320	Bra030326	2e-179	100	19.0409	42.9259	21.3263	AT2G20940		Protein of unknown function (DUF1279)	PF06916	PTHR21377	KOG4526
BraA04g015320	Bra030326	2e-179	100	14.0087	36.9946	25.6067	AT2G20940		Protein of unknown function (DUF1279)	PF06916	PTHR21377	KOG4526		BraA08g003260	Bra014229	0	100	283.763	183.794	202.459	AT1G49970	CLPR1,NCLPP5,SVR2	CLP protease proteolytic subunit 1	PF00574	PTHR10381,PTHR10381:SF3	KOG0840
BraA08g003260	Bra014229	0	100	284.037	215.916	224.768	AT1G49970	CLPR1,NCLPP5,SVR2	CLP protease proteolytic subunit 1	PF00574	PTHR10381,PTHR10381:SF3	KOG0840		BraA02g035190	Bra026629	3e-159	99.67	12.2049	16.3994	20.2663	AT3G02800		Tyrosine phosphatase family protein
BraA02g035190	Bra026629	3e-159	99.67	228.685	198.826	302.468	AT3G02800		Tyrosine phosphatase family protein					BraA01g003270	Bra011585	0	100	157.478	19.8135	94.8687	AT4G35100	PIP2;7,PIP3,PIP3A,SIMIP	plasma membrane intrinsic protein 3	PF00230	PTHR19139:SF50,PTHR19139	KOG0223
BraA01g003270	Bra011585	0	100	178.638	38.0749	198.808	AT4G35100	PIP2;7,PIP3,PIP3A,SIMIP	plasma membrane intrinsic protein 3	PF00230	PTHR19139:SF50,PTHR19139	KOG0223		BraA06g003420	Bra018835	0	99.92	2.67663	2.25692	3.83499	AT5G43730		Disease resistance protein (CC-NBS-LRR class) family	PF00560,PF00931	PTHR23155,PTHR23155:SF113	KOG4658
BraA06g003420	Bra018835	0	99.92	3.91499	4.16183	6.05535	AT5G43730		Disease resistance protein (CC-NBS-LRR class) family	PF00560,PF00931	PTHR23155,PTHR23155:SF113	KOG4658		BraA03g042180	Bra013161	0	99.91	58.6643	74.1481	42.8589	AT2G06050	DDE1,OPR3	oxophytodienoate-reductase 3	PF00724	PTHR22893,PTHR22893:SF13	KOG0134
BraA03g042180	Bra013161	0	99.91	34.5114	37.9751	42.4534	AT2G06050	DDE1,OPR3	oxophytodienoate-reductase 3	PF00724	PTHR22893,PTHR22893:SF13	KOG0134		BraA06g027210	Bra038662	0	100	13.5669	3.86749	6.8162	AT5G63780	SHA1	RING/FYVE/PHD zinc finger superfamily protein	PF00097		KOG1609
BraA06g027210	Bra038662	0	100	15.6937	7.06249	6.59009	AT5G63780	SHA1	RING/FYVE/PHD zinc finger superfamily protein	PF00097		KOG1609		BraA07g024310	Bra003418	0	100	10.7693	23.6003	26.2147	AT3G60520
BraA07g023470	Bra003342	0	100	8.90122	9.09337	8.93644	AT3G58560		DNAse I-like superfamily protein	PF03372	PTHR12121,PTHR12121:SF20	KOG0620		BraA10g031370	Bra009403	0	100	7.40817	8.10785	4.62564	AT5G09790	ATXR5,SDG15	ARABIDOPSIS TRITHORAX-RELATED PROTEIN 5	PF00856
BraA10g031370	Bra009403	0	100	9.1519	11.3062	4.84822	AT5G09790	ATXR5,SDG15	ARABIDOPSIS TRITHORAX-RELATED PROTEIN 5	PF00856				BraA03g025350	Bra000534	0	100	23.0263	8.94235	14.7011	AT2G26800		Aldolase superfamily protein	PF00682	PTHR10277:SF1,PTHR10277	KOG2368
BraA03g025350	Bra000534	0	100	32.1265	9.01387	13.4511	AT2G26800		Aldolase superfamily protein	PF00682	PTHR10277:SF1,PTHR10277	KOG2368		BraA04g006560	Bra019637	0	100	32.7787	13.66	2.87555	AT3G52960		Thioredoxin superfamily protein	PF08534	PTHR10430,PTHR10430:SF6	KOG0541
BraA04g006560	Bra019637	0	100	22.3743	11.7519	7.30834	AT3G52960		Thioredoxin superfamily protein	PF08534	PTHR10430,PTHR10430:SF6	KOG0541		BraA09g059600	Bra026849	0	99.65	81.5007	53.958	136.105	AT1G14200		RING/U-box superfamily protein	PF00097	PTHR22763
BraA09g059600	Bra026849	0	99.65	65.095	63.3631	131.412	AT1G14200		RING/U-box superfamily protein	PF00097	PTHR22763			BraA01g017380	Bra026415	0	100	19.8728	19.2201	34.7373	AT4G26630		DEK domain-containing chromatin associated protein	PF08766	PTHR13468	KOG2266
BraA01g017380	Bra026415	0	100	22.4172	30.6731	38.2116	AT4G26630		DEK domain-containing chromatin associated protein	PF08766	PTHR13468	KOG2266		BraA02g023530	Bra008264	0	100	132.649	37.4149	43.6347	AT1G76520		Auxin efflux carrier family protein	PF03547		KOG2722
BraA02g023530	Bra008264	0	100	102.459	50.5203	64.1562	AT1G76520		Auxin efflux carrier family protein	PF03547		KOG2722		BraA08g023030	Bra010744	0	100	3.75632	7.15908	10.2563	AT4G38470		ACT-like protein tyrosine kinase family protein	PF01842,PF07714	PTHR23257:SF82,PTHR23257	KOG0192
BraA08g023030	Bra010744	0	100	26.7993	9.80186	12.3277	AT4G38470		ACT-like protein tyrosine kinase family protein	PF01842,PF07714	PTHR23257:SF82,PTHR23257	KOG0192		BraA01g040100	Bra034135	0	100	7.81288	18.8942	16.8312	AT3G10630		UDP-Glycosyltransferase superfamily protein	PF00534	PTHR12526:SF26,PTHR12526
BraA01g040100	Bra034135	0	100	7.05693	12.4673	9.5004	AT3G10630		UDP-Glycosyltransferase superfamily protein	PF00534	PTHR12526:SF26,PTHR12526			BraA04g022650	Bra021722	0	99.73	73.5381	135.632	68.5664	AT5G35530		Ribosomal protein S3 family protein	PF00189,PF07650	PTHR11760	KOG3181
BraA04g022650	Bra021722	0	99.73	92.1895	211.748	162.907	AT5G35530		Ribosomal protein S3 family protein	PF00189,PF07650	PTHR11760	KOG3181		BraA09g052120	Bra007706	1e-156	100	64.3196	102.632	74.3489	AT2G47640		Small nuclear ribonucleoprotein family protein	PF01423	PTHR12777	KOG3459
BraA01g041950	Bra040278	0	100	12.1415	7.53749	8.40456	AT3G06590		basic helix-loop-helix (bHLH) DNA-binding superfamily protein					BraA08g007500	Bra034941	0	100	95.2537	510.003	132.754	AT4G31500	ATR4,CYP83B1,RED1,RNT1,SUR2	cytochrome P450, family 83, subfamily B, polypeptide 1	PF00067	PTHR24298:SF44,PTHR24298	KOG0156
BraA09g052120	Bra007706	1e-156	100	63.3426	98.3658	77.992	AT2G47640		Small nuclear ribonucleoprotein family protein	PF01423	PTHR12777	KOG3459		BraA10g000630	Bra016168	4e-42	91.94	5.24567	3.86317	6.91813	AT5G61220		LYR family of Fe/S cluster biogenesis protein			KOG3801
BraA08g007500	Bra034941	0	100	89.8303	507.118	133.574	AT4G31500	ATR4,CYP83B1,RED1,RNT1,SUR2	cytochrome P450, family 83, subfamily B, polypeptide 1	PF00067	PTHR24298:SF44,PTHR24298	KOG0156		BraA04g030900	Bra040336	0	100	2.75146	2.84484	3.99039	AT2G44900	ARABIDILLO-1	ARABIDILLO-1	PF00514	PTHR23315:SF7,PTHR23315
BraA10g000630	Bra016168	4e-42	91.94	14.8596	6.64969	10.4538	AT5G61220		LYR family of Fe/S cluster biogenesis protein			KOG3801		BraA02g009420	Bra020153	0	99.81	14.7497	19.4959	12.4754	AT5G21160		LA RNA-binding protein	PF05383	PTHR22792:SF5,PTHR22792	KOG2590
BraA04g030900	Bra040336	0	100	3.4599	4.97836	5.42224	AT2G44900	ARABIDILLO-1	ARABIDILLO-1	PF00514	PTHR23315:SF7,PTHR23315			BraA05g002030	Bra004601	0	100	3.65568	2.31349	10.9353	AT2G41150
BraA02g009420	Bra020153	0	99.81	12.0833	31.3371	19.057	AT5G21160		LA RNA-binding protein	PF05383	PTHR22792:SF5,PTHR22792	KOG2590		BraA06g043070	Bra033744	0	100	24.1509	15.9255	9.98797	AT5G44450		methyltransferases	PF05891	PTHR12753	KOG3178
BraA05g002030	Bra004601	0	100	3.72979	5.73504	4.86332	AT2G41150							BraA10g007340	Bra040619	0	100	2.07481	3.02169	149.948	AT1G44800		nodulin MtN21 /EamA-like transporter family protein	PF00892
BraA01g010840	Bra013402	0	100	1.53666	1.14147	1.56839	AT4G19560	CYCT1;2	Cyclin family protein	PF00134	PTHR10026,PTHR10026:SF10	KOG0834		BraA06g000240	Bra038029	0	100	5.38843	7.61632	8.95016	AT1G79940	ATERDJ2A	DnaJ / Sec63 Brl domains-containing protein	PF02889	PTHR24075
BraA06g043070	Bra033744	0	100	29.7519	34.1035	24.7483	AT5G44450		methyltransferases	PF05891	PTHR12753	KOG3178		BraA08g025660	Bra011016	0	100	13.7991	25.5973	20.5942	AT1G26200		TRAM, LAG1 and CLN8 (TLC) lipid-sensing domain containing protein	PF03798	PTHR12560	KOG1607
BraA10g007340	Bra040619	0	100	4.15187	11.7	60.0972	AT1G44800		nodulin MtN21 /EamA-like transporter family protein	PF00892				BraA04g013540	Bra025534	0	100	285.97	70.0664	81.717	AT5G40950	RPL27	ribosomal protein large subunit 27	PF01016	PTHR15893	KOG4600
BraA06g000240	Bra038029	0	100	3.94647	4.19547	4.1316	AT1G79940	ATERDJ2A	DnaJ / Sec63 Brl domains-containing protein	PF02889	PTHR24075			BraA03g029520	Bra000915	0	100	55.7386	22.673	33.1699	AT4G01800	AGY1,AtcpSecA	Albino or Glassy Yellow 1	PF01043,PF07517,PF07516
BraA08g025660	Bra011016	0	100	19.8352	9.16175	15.017	AT1G26200		TRAM, LAG1 and CLN8 (TLC) lipid-sensing domain containing protein	PF03798	PTHR12560	KOG1607		BraA03g037920	Bra001662	0	100	63.858	90.332	58.2046	AT3G17410		Protein kinase superfamily protein	PF07714	PTHR24420:SF870,PTHR24420	KOG1187
BraA03g054840	Bra024169	0	100	1.62155	1.27205	1.08441	AT4G29020		glycine-rich protein					BraA01g002480	Bra011665	0	100	5.18118	3.7302	3.14411	AT4G36140		disease resistance protein (TIR-NBS-LRR class), putative	PF01582,PF07725,PF00560,PF00931	PTHR24209,PTHR24209:SF104	KOG4658
BraA03g029520	Bra000915	0	100	69.6099	43.0833	50.2424	AT4G01800	AGY1,AtcpSecA	Albino or Glassy Yellow 1	PF01043,PF07517,PF07516				BraA05g040320	Bra040409	0	99.87	108.002	212.868	86.2321	AT4G34670		Ribosomal protein S3Ae	PF01015	PTHR11830	KOG1628
BraA03g037920	Bra001662	0	100	79.019	60.6219	45.5228	AT3G17410		Protein kinase superfamily protein	PF07714	PTHR24420:SF870,PTHR24420	KOG1187		BraA09g038300	Bra024721	0	100	68.3814	114.372	66.0784	AT1G26340	ATCB5-A,B5 #6,CB5-A	cytochrome B5 isoform A	PF00173	PTHR19359	KOG0537
BraA01g002480	Bra011665	0	100	8.27204	5.57101	5.37399	AT4G36140		disease resistance protein (TIR-NBS-LRR class), putative	PF01582,PF07725,PF00560,PF00931	PTHR24209,PTHR24209:SF104	KOG4658		BraA02g039340	Bra020721	0	100	20.8344	37.116	23.7841	AT5G48030	GFA2	gametophytic factor 2	PF00226,PF00684,PF01556	PTHR24076,PTHR24076:SF80	KOG0715
BraA05g040320	Bra040409	0	99.87	50.5787	195.076	99.4212	AT4G34670		Ribosomal protein S3Ae	PF01015	PTHR11830	KOG1628		BraA05g026650	Bra035769	0	100	17.9039	13.6202	3.83585	AT3G20570	AtENODL9,ENODL9	early nodulin-like protein 9	PF02298
BraA09g038300	Bra024721	0	100	54.1528	121.472	72.823	AT1G26340	ATCB5-A,B5 #6,CB5-A	cytochrome B5 isoform A	PF00173	PTHR19359	KOG0537		BraA05g026720	Bra028863	2e-131	97.11	27.6083	21.8248	42.8137	AT5G02790	GSTL3	Glutathione S-transferase family protein	PF00043	PTHR11260:SF42,PTHR11260	KOG0406
BraA02g039340	Bra020721	0	100	12.1645	35.3244	27.0975	AT5G48030	GFA2	gametophytic factor 2	PF00226,PF00684,PF01556	PTHR24076,PTHR24076:SF80	KOG0715		BraA01g043100	Bra040139	0	100	19.6218	13.6315	45.6087	AT3G04350		Plant protein of unknown function (DUF946)	PF06101	PTHR17204:SF7,PTHR17204
BraA05g026650	Bra035769	0	100	7.33863	12.2724	5.97956	AT3G20570	AtENODL9,ENODL9	early nodulin-like protein 9	PF02298				BraA03g027060	Bra000692	0	100	397.182	829.099	326.405	AT4G09800	RPS18C	S18 ribosomal protein	PF00416	PTHR10871	KOG3311
BraA05g026720	Bra028863	2e-131	97.11	2.52491	1.76902	2.319	AT5G02790	GSTL3	Glutathione S-transferase family protein	PF00043	PTHR11260:SF42,PTHR11260	KOG0406		BraA01g008900	Bra011043	0	100	6.62263	10.7272	7.85305	AT4G28630	ATATM1,ATM1	ABC transporter of the mitochondrion 1	PF00664,PF00005	PTHR24221:SF68,PTHR24221	KOG0057
BraA01g043100	Bra040139	0	100	23.7099	20.324	41.8424	AT3G04350		Plant protein of unknown function (DUF946)	PF06101	PTHR17204:SF7,PTHR17204			BraA10g026220	Bra008918	0	100	2.51694	3.262	3.02534	AT5G12050
BraA03g060850	Bra017838	7e-155	100	26.8346	45.6836	17.9822	AT4G37608							BraA03g056180	Bra024043	0	99.97	5.78631	2.55834	9.85567	AT4G30790			PF10377,PF04108
BraA08g018630	Bra010333	0	98.87	1.36161	1.96211	2.22603	AT4G29260		HAD superfamily, subfamily IIIB acid phosphatase	PF03767	PTHR11726,PTHR11726:SF1			BraA07g033410	Bra004291	0	100	3.20988	2.25609	2.6194	AT1G68230		Reticulon family protein	PF02453	PTHR10994:SF27,PTHR10994	KOG1792
BraA01g008900	Bra011043	0	100	9.16429	14.7812	10.0514	AT4G28630	ATATM1,ATM1	ABC transporter of the mitochondrion 1	PF00664,PF00005	PTHR24221:SF68,PTHR24221	KOG0057		BraA02g008650	Bra020081	0	99.78	11.0308	5.01663	1.16175	AT5G20040	ATIPT9,IPT9	isopentenyltransferase 9	PF01715	PTHR11088,PTHR11088:SF21	KOG1384
BraA06g008760				10.6993	10.1803	8.49769								BraA07g037270	Bra016020	0	100	122.788	21.3786	26.0787	AT1G73060	LPA3	Low PSII Accumulation 3	PF09353
BraA07g024850	Bra003472	0	100	7.32659	14.0214	8.36472	AT3G61780	emb1703	embryo defective 1703					BraA05g027290	Bra038110	6e-118	96.48	3.07835	3.96793	1.71485	AT1G53200
BraA04g027920				34.2329	14.9531	23.1967								BraA06g008130	Bra019850	0	100	22.5086	28.3465	48.2614	AT1G11480		eukaryotic translation initiation factor-related		PTHR13290,PTHR13290:SF6
BraA02g008650	Bra020081	0	99.78	5.43723	7.79523	3.49161	AT5G20040	ATIPT9,IPT9	isopentenyltransferase 9	PF01715	PTHR11088,PTHR11088:SF21	KOG1384		BraA05g025780	Bra031269	0	100	22.2	5.52858	8.43038	AT3G21270	ADOF2,DOF2	DOF zinc finger protein 2	PF02701
BraA07g037270	Bra016020	0	100	104.352	28.2935	35.1251	AT1G73060	LPA3	Low PSII Accumulation 3	PF09353				BraA09g036980	Bra032835	0	100	4.22694	1.84018	2.30246	AT1G27600	I9H,IRX9-L	Nucleotide-diphospho-sugar transferases superfamily protein
BraA06g008130	Bra019850	0	100	23.5438	23.7847	37.0444	AT1G11480		eukaryotic translation initiation factor-related		PTHR13290,PTHR13290:SF6			BraA03g011440	Bra006726	0	100	45.0642	6.94077	3.62833	AT5G59050
BraA05g025780	Bra031269	0	100	13.0547	15.0119	10.6959	AT3G21270	ADOF2,DOF2	DOF zinc finger protein 2	PF02701				BraA10g002800	Bra015299	0	100	361.098	729.898	313.94	AT1G04270	RPS15	cytosolic ribosomal protein S15	PF00203	PTHR11880	KOG0898
BraA08g017420	Bra010230	2e-106	98.62	11.2841	13.4943	17.5415								BraA03g050290	Bra019370	0	100	2.38407	1.6583	1.10887	AT4G22590		Haloacid dehalogenase-like hydrolase (HAD) superfamily protein	PF02358	PTHR10788
BraA09g036980	Bra032835	0	100	1.81652	2.80223	4.3336	AT1G27600	I9H,IRX9-L	Nucleotide-diphospho-sugar transferases superfamily protein					BraA03g015720	Bra022748	4e-133	100	41.5445	3.19061	2.31799	AT5G51010		Rubredoxin-like superfamily protein	PF00301
BraA03g011440	Bra006726	0	100	36.5531	9.21754	4.14988	AT5G59050							BraA10g033400	Bra009607	0	100	37.2932	68.4341	54.2518	AT5G02200	FHL	far-red-elongated hypocotyl1-like
BraA10g002800	Bra015299	0	100	233.611	649.632	392.796	AT1G04270	RPS15	cytosolic ribosomal protein S15	PF00203	PTHR11880	KOG0898		BraA04g002090	Bra014515	0	100	31.8546	25.4542	33.0848	AT3G60070		Major facilitator superfamily protein	PF07690	PTHR11328:SF24,PTHR11328	KOG4830
BraA07g032980	Bra004249	2e-72	95.81	2.73671	1.4455	2.51486	AT1G67720		Leucine-rich repeat protein kinase family protein	PF07714,PF00560	PTHR24420,PTHR24420:SF549	KOG1187		BraA01g040050	Bra034141	0	100	23.3463	5.48299	18.3483	AT3G10740	ARAF,ARAF1,ASD1,ATASD1	alpha-L-arabinofuranosidase 1	PF06964
BraA03g015720	Bra022748	4e-133	100	32.6556	6.64023	8.88848	AT5G51010		Rubredoxin-like superfamily protein	PF00301				BraA03g005010	Bra006124	0	99.87	52.645	96.7272	34.3031	AT5G11880		Pyridoxal-dependent decarboxylase family protein	PF00278,PF02784	PTHR11482,PTHR11482:SF5	KOG0622
BraA10g033400	Bra009607	0	100	41.4828	35.0363	41.1721	AT5G02200	FHL	far-red-elongated hypocotyl1-like					BraA09g021530	Bra017587	0	100	4.13489	3.10155	8.26543	AT1G17455	ELF4-L4	ELF4-like 4	PF01042,PF07011
BraA04g002090	Bra014515	0	100	34.4569	17.2597	15.8284	AT3G60070		Major facilitator superfamily protein	PF07690	PTHR11328:SF24,PTHR11328	KOG4830		BraA02g019240	Bra007864	0	100	10.4698	3.27315	2.25203	AT1G69530	AT-EXP1,ATEXP1,ATEXPA1,ATHEXP ALPHA 1.2,EXP1,EXPA1	expansin A1	PF01357,PF03330
BraA02g019880	Bra007924	0	99.89	13.5662	43.6476	22.7323	AT1G70560	SAV3,TAA1,WEI8	tryptophan aminotransferase of Arabidopsis 1	PF04864	PTHR11751,PTHR11751:SF162			BraA02g014190	Bra022692	0	98.9	20.5961	59.381	267.305	AT5G54080	HGO	homogentisate 1,2-dioxygenase	PF04209	PTHR11056	KOG1417
BraA01g037130	Bra021570	0	100	50.0785	6.96392	9.57529	AT3G14690	CYP72A15	cytochrome P450, family 72, subfamily A, polypeptide 15	PF00067	PTHR24282,PTHR24282:SF174	KOG0157		BraA08g024620	Bra010911	0	100	8.6907	8.56472	10.186	AT1G27960	ECT9	evolutionarily conserved C-terminal region 9	PF04146	PTHR12357,PTHR12357:SF6	KOG1901
BraA09g021530	Bra017587	0	100	3.88641	3.23403	7.34037	AT1G17455	ELF4-L4	ELF4-like 4	PF01042,PF07011				BraA06g038170	Bra019797	0	86.21	159.896	1.18238	5.2056	AT1G12900	GAPA-2	glyceraldehyde 3-phosphate dehydrogenase A subunit 2	PF00044,PF02800	PTHR10836	KOG0657
BraA02g019240	Bra007864	0	100	46.7234	23.7978	6.92291	AT1G69530	AT-EXP1,ATEXP1,ATEXPA1,ATHEXP ALPHA 1.2,EXP1,EXPA1	expansin A1	PF01357,PF03330				BraA03g033120	Bra001235	0	99.78	12.0096	15.8731	18.7951	AT3G07100	ERMO2,SEC24A	Sec23/Sec24 protein transport family protein	PF04811,PF08033,PF00626,PF04810,PF04815	PTHR13803	KOG1985
BraA02g014190	Bra022692	0	98.9	65.3553	114.756	221.187	AT5G54080	HGO	homogentisate 1,2-dioxygenase	PF04209	PTHR11056	KOG1417		BraA08g010890	Bra039714	0	100	4.88174	22.8224	11.6074	AT3G22630	PBD1,PRCGB	20S proteasome beta subunit D1	PF00227	PTHR11599,PTHR11599:SF6	KOG0177
BraA08g024620	Bra010911	0	100	9.04891	7.67902	9.94598	AT1G27960	ECT9	evolutionarily conserved C-terminal region 9	PF04146	PTHR12357,PTHR12357:SF6	KOG1901		BraA03g008100	Bra006416	0	99.81	54.0999	30.5588	127.631	AT5G17650		glycine/proline-rich protein
BraA06g038170	Bra019797	0	86.21	110.403	2.13395	5.00597	AT1G12900	GAPA-2	glyceraldehyde 3-phosphate dehydrogenase A subunit 2	PF00044,PF02800	PTHR10836	KOG0657		BraA01g024080	Bra029920	0	100	13.6268	11.6822	8.94884	AT3G48800		Sterile alpha motif (SAM) domain-containing protein	PF07647	PTHR10627	KOG4374
BraA03g033120	Bra001235	0	99.78	8.58631	12.511	11.6533	AT3G07100	ERMO2,SEC24A	Sec23/Sec24 protein transport family protein	PF04811,PF08033,PF00626,PF04810,PF04815	PTHR13803	KOG1985		BraA03g021230	Bra000164	0	99.83	4.54017	2.74345	2.22787	AT2G40070
BraA08g010890	Bra039714	0	100	11.1811	15.1133	13.0402	AT3G22630	PBD1,PRCGB	20S proteasome beta subunit D1	PF00227	PTHR11599,PTHR11599:SF6	KOG0177		BraA07g035980	Bra007977	0	90.53	3.92267	6.80508	2.37664	AT1G71410		ARM repeat superfamily protein	PF00069	PTHR12984,PTHR12984:SF13	KOG2137
BraA03g008100	Bra006416	0	99.81	45.9402	38.5292	53.5829	AT5G17650		glycine/proline-rich protein					BraA06g041840	Bra025015	0	99.94	1.80597	3.40301	4.53235	AT3G48770		DNA binding;ATP binding		PTHR15600:SF3,PTHR15600
BraA01g024080	Bra029920	0	100	11.2096	9.4339	11.8188	AT3G48800		Sterile alpha motif (SAM) domain-containing protein	PF07647	PTHR10627	KOG4374		BraA10g005840	Bra015560	0	100	32.3641	150.314	34.4389	AT1G07180	ATNDI1,NDA1	alternative NAD(P)H dehydrogenase 1	PF07992,PF00070	PTHR22915,PTHR22915:SF4	KOG2495
BraA03g021230	Bra000164	0	99.83	3.68819	2.93954	2.6907	AT2G40070							BraA10g006800	Bra040752	0	100	27.9003	20.2509	16.3749	AT1G47200	WPP2	WPP domain protein 2
BraA07g035980	Bra007977	0	90.53	3.84692	7.5613	2.74458	AT1G71410		ARM repeat superfamily protein	PF00069	PTHR12984,PTHR12984:SF13	KOG2137		BraA10g002430	Bra015272	0	100	3.94933	78.1321	63.9203	AT1G03850		Glutaredoxin family protein	PF00462	PTHR10168:SF47,PTHR10168	KOG1752
BraA06g041840	Bra025015	0	99.94	1.65687	2.9687	5.57593	AT3G48770		DNA binding;ATP binding		PTHR15600:SF3,PTHR15600			BraA03g033420	Bra001267	0	99.93	8.16607	10.5335	10.0703	AT3G07810		RNA-binding (RRM/RBD/RNP motifs) family protein	PF00076	PTHR24012,PTHR24012:SF14	KOG4205
BraA10g005840	Bra015560	0	100	12.4439	46.5287	22.9806	AT1G07180	ATNDI1,NDA1	alternative NAD(P)H dehydrogenase 1	PF07992,PF00070	PTHR22915,PTHR22915:SF4	KOG2495		BraA07g008810	Bra015025	0	99.94	148.625	23.9926	134.954	AT3G23920	BAM1,BMY7,TR-BAMY	beta-amylase 1	PF01373
BraA10g006800	Bra040752	0	100	15.5057	15.1112	16.872	AT1G47200	WPP2	WPP domain protein 2					BraA06g019230	Bra018116	0	100	7.39465	25.6902	16.2774	AT3G47730	ABCA2,ATATH1,ATH1	ATP-binding cassette A2	PF00005	PTHR19229,PTHR19229:SF72	KOG0059
BraA10g002430	Bra015272	0	100	1.61902	23.5859	18.2065	AT1G03850		Glutaredoxin family protein	PF00462	PTHR10168:SF47,PTHR10168	KOG1752		BraA06g019370	Bra018126	0	100	24.5633	15.422	14.393	AT3G47620	AtTCP14,TCP14	TEOSINTE BRANCHED, cycloidea and PCF (TCP) 14	PF03634	PTHR11584,PTHR11584:SF275
BraA03g033420	Bra001267	0	99.93	8.28573	17.1611	13.7758	AT3G07810		RNA-binding (RRM/RBD/RNP motifs) family protein	PF00076	PTHR24012,PTHR24012:SF14	KOG4205		BraA09g062380	Bra031666	0	98.14	39.7869	97.1585	238.678	AT1G09500		NAD(P)-binding Rossmann-fold superfamily protein	PF01370	PTHR10366,PTHR10366:SF9	KOG1502
BraA07g008810	Bra015025	0	99.94	185.332	32.8867	127.638	AT3G23920	BAM1,BMY7,TR-BAMY	beta-amylase 1	PF01373				BraA06g036910	Bra025346	0	100	11.1882	12.1788	11.3646	AT3G28670		oxidoreductase, zinc-binding dehydrogenase family protein
BraA06g019230	Bra018116	0	100	9.19548	20.3591	12.6451	AT3G47730	ABCA2,ATATH1,ATH1	ATP-binding cassette A2	PF00005	PTHR19229,PTHR19229:SF72	KOG0059		BraA04g017870	Bra032104	0	99.51	26.3251	38.964	46.4928	AT2G24330		Protein of unknown function (DUF2296)	PF10058	PTHR22166,PTHR22166:SF1
BraA05g016710	Bra040569	0	97.51	2.33292	3.24462	4.24729	AT1G53750	RPT1A	regulatory particle triple-A 1A	PF00004	PTHR23073:SF13,PTHR23073	KOG0729		BraA06g004810	Bra018705	0	99.71	27.6821	12.8916	22.5253	AT1G48090		calcium-dependent lipid-binding family protein	PF06101,PF06650	PTHR16166,PTHR16166:SF69	KOG1809
BraA06g019370	Bra018126	0	100	27.8961	22.1817	15.1687	AT3G47620	AtTCP14,TCP14	TEOSINTE BRANCHED, cycloidea and PCF (TCP) 14	PF03634	PTHR11584,PTHR11584:SF275			BraA03g029360	Bra000901	0	100	30.8536	10.2693	6.14769	AT4G01995
BraA09g062380	Bra031666	0	98.14	74.7714	50.5365	167.823	AT1G09500		NAD(P)-binding Rossmann-fold superfamily protein	PF01370	PTHR10366,PTHR10366:SF9	KOG1502		BraA01g039290	Bra038688	0	100	38.0518	75.4559	217.146	AT3G11930		Adenine nucleotide alpha hydrolases-like superfamily protein	PF00582
BraA06g036910	Bra025346	0	100	10.3822	10.9097	11.3271	AT3G28670		oxidoreductase, zinc-binding dehydrogenase family protein					BraA03g051570	Bra019256	0	100	12.6043	3.13459	1.33842	AT4G23930		Late embryogenesis abundant (LEA) hydroxyproline-rich glycoprotein family	PF03168
BraA08g035620	Bra030507	0	100	7.68488	1.08177	1.28814	AT1G02660		alpha/beta-Hydrolases superfamily protein	PF01764				BraA05g012390	Bra005601	0	99.29	118.814	7.01669	15.9297	AT2G32520		alpha/beta-Hydrolases superfamily protein	PF01738	PTHR17630	KOG3043
BraA04g017870	Bra032104	0	99.51	22.8566	33.6727	44.1296	AT2G24330		Protein of unknown function (DUF2296)	PF10058	PTHR22166,PTHR22166:SF1			BraA03g050150	Bra019385	0	100	4.81052	12.4371	5.28432	AT4G22305		alpha/beta-Hydrolases superfamily protein	PF02230	PTHR10655:SF6,PTHR10655	KOG2112
BraA03g029360	Bra000901	0	100	18.6105	9.14871	10.3001	AT4G01995							BraA09g040660	Bra031383	0	100	61.9993	80.2166	94.6883	AT1G22300	14-3-3EPSILON,GF14 EPSILON,GRF10	general regulatory factor 10	PF00244	PTHR18860	KOG0841
BraA01g039290	Bra038688	0	100	57.0602	37.9797	145.528	AT3G11930		Adenine nucleotide alpha hydrolases-like superfamily protein	PF00582				BraA01g022340	Bra038905	0	100	63.3576	31.7707	150.251	AT3G51520		diacylglycerol acyltransferase family	PF03982	PTHR12317	KOG0831
BraA03g051570	Bra019256	0	100	7.87621	7.45659	4.69275	AT4G23930		Late embryogenesis abundant (LEA) hydroxyproline-rich glycoprotein family	PF03168				BraA08g015090	Bra020834	5e-156	100	15.407	28.8183	23.9043	AT4G22720		Actin-like ATPase superfamily protein		PTHR11735
BraA05g012390	Bra005601	0	99.29	75.1099	14.0246	35.8305	AT2G32520		alpha/beta-Hydrolases superfamily protein	PF01738	PTHR17630	KOG3043		BraA08g020840	Bra010536	0	100	8.80033	8.71194	12.2544	AT4G35335		Nucleotide-sugar transporter family protein	PF04142	PTHR10231:SF6,PTHR10231	KOG2234
BraA03g050150	Bra019385	0	100	49.1025	55.7944	65.2802	AT4G22305		alpha/beta-Hydrolases superfamily protein	PF02230	PTHR10655:SF6,PTHR10655	KOG2112		BraA05g003220	Bra004727	0	100	18.6375	10.7947	19.0499	AT1G18150	ATMPK8	Protein kinase superfamily protein	PF00069	PTHR24055:SF69,PTHR24055	KOG0660
BraA09g040660	Bra031383	0	100	50.8823	82.1713	106.922	AT1G22300	14-3-3EPSILON,GF14 EPSILON,GRF10	general regulatory factor 10	PF00244	PTHR18860	KOG0841		BraA06g036150	Bra025416	0	100	70.5302	35.8133	118.365	AT3G30390		Transmembrane amino acid transporter family protein	PF01490	PTHR22950	KOG1305
BraA01g022340	Bra038905	0	100	54.0292	44.3447	87.9967	AT3G51520		diacylglycerol acyltransferase family	PF03982	PTHR12317	KOG0831		BraA05g019460	Bra018828	0	93.64	14.28	12.5515	16.6349	AT1G50030	TOR	target of rapamycin	PF02259,PF00454,PF11865,PF02260,PF08771	PTHR11139:SF9,PTHR11139	KOG0891
BraA03g001810	Bra005828	0	100	14.2721	21.0002	13.7909	AT5G04930	ALA1	aminophospholipid ATPase 1	PF00122,PF00702,PF08282	PTHR24092:SF14,PTHR24092	KOG0206		BraA02g036160	Bra026545	2e-174	100	56.0037	70.3541	70.1324	AT2G03680	SKU6,SPR1	spiral1
BraA08g020840	Bra010536	0	100	7.32447	13.2943	12.043	AT4G35335		Nucleotide-sugar transporter family protein	PF04142	PTHR10231:SF6,PTHR10231	KOG2234		BraA06g017960	Bra018008	2e-164	100	35.5127	46.1407	29.3494	AT3G49100		Signal recognition particle, SRP9/SRP14 subunit	PF05486	PTHR12834,PTHR12834:SF1	KOG3465
BraA08g020570	Bra010510	0	99.98	21.974	29.1685	34.5148	AT4G35800	NRPB1,RNA_POL_II_LS,RNA_POL_II_LSRNA_POL_II_LS,RPB1	RNA polymerase II large subunit	PF04992,PF04998,PF05000,PF04983,PF04997,PF04990,PF05001,PF00623	PTHR19376,PTHR19376:SF14	KOG0260		BraA02g019850	Bra007921	0	100	4.13862	11.5761	3.55578	AT1G70520	CRK2	cysteine-rich RLK (RECEPTOR-like protein kinase) 2	PF01657,PF00069	PTHR24420:SF433,PTHR24420	KOG1187
BraA06g036150	Bra025416	0	100	89.9854	62.0263	171.521	AT3G30390		Transmembrane amino acid transporter family protein	PF01490	PTHR22950	KOG1305		BraA10g004310	Bra015429	0	100	2.17689	4.52379	4.91784						KOG1724
BraA05g019460	Bra018828	0	93.64	14.5699	17.9968	20.5898	AT1G50030	TOR	target of rapamycin	PF02259,PF00454,PF11865,PF02260,PF08771	PTHR11139:SF9,PTHR11139	KOG0891		BraA07g032560	Bra004207	0	100	13.1871	21.3297	19.0841	AT1G67170
BraA02g036160	Bra026545	2e-174	100	123.392	96.1161	101.906	AT2G03680	SKU6,SPR1	spiral1					BraA09g046180	Bra007155	0	100	6.40328	8.59282	7.97964	AT2G20620		Protein of unknown function (DUF626)	PF04776
BraA06g017960	Bra018008	2e-164	100	21.8622	43.4238	28.2918	AT3G49100		Signal recognition particle, SRP9/SRP14 subunit	PF05486	PTHR12834,PTHR12834:SF1	KOG3465		BraA10g031800	Bra009447	0	100	10.1493	6.5983	11.9132	AT5G04510	ATPDK1,PDK1	3\'-phosphoinositide-dependent protein kinase 1	PF00069	PTHR24352	KOG0592
BraA02g019850	Bra007921	0	100	5.08729	2.68284	1.20954	AT1G70520	CRK2	cysteine-rich RLK (RECEPTOR-like protein kinase) 2	PF01657,PF00069	PTHR24420:SF433,PTHR24420	KOG1187		BraA06g011510	Bra026130	0	100	10.1132	6.92612	11.5417	AT1G15430		Protein of unknown function (DUF1644)	PF07800
BraA03g029350	Bra000900	0	100	20.7609	15.9404	22.7119	AT4G02010		Protein kinase superfamily protein	PF00069	PTHR24420:SF742,PTHR24420	KOG1187		BraA07g017190	Bra012100	0	99.95	48.4856	109.179	154.204	AT5G66760	SDH1-1	succinate dehydrogenase 1-1	PF02910,PF00890	PTHR11632,PTHR11632:SF5	KOG2403
BraA10g004310	Bra015429	0	100	2.0637	3.18669	2.98019						KOG1724		BraA04g014050	Bra025491	1e-157	100	50.2872	62.0139	57.6558	AT5G41560			PF10172		KOG4816
BraA07g032560	Bra004207	0	100	18.7333	22.0414	26.1092	AT1G67170							BraA10g030940	Bra009357	0	100	4.79839	4.39022	6.49613	AT5G08630		DDT domain-containing protein	PF10537,PF02791	PTHR15546:SF2,PTHR15546
BraA09g046180	Bra007155	0	100	8.64666	12.4726	15.0724	AT2G20620		Protein of unknown function (DUF626)	PF04776				BraA06g008770				17.0702	32.7529	28.9715
BraA10g031800	Bra009447	0	100	9.38634	8.31921	11.4977	AT5G04510	ATPDK1,PDK1	3\'-phosphoinositide-dependent protein kinase 1	PF00069	PTHR24352	KOG0592		BraA10g012220	Bra003016	0	99.72	2.42	1.91963	1.17216	AT4G27585		SPFH/Band 7/PHB domain-containing membrane-associated protein family	PF01145	PTHR10264:SF26,PTHR10264	KOG2620
BraA06g011510	Bra026130	0	100	12.6295	5.20853	4.46758	AT1G15430		Protein of unknown function (DUF1644)	PF07800				BraA09g013970	Bra027708	0	100	10.6279	21.3881	13.4257	AT1G64610		Transducin/WD40 repeat-like superfamily protein	PF00400	PTHR14221	KOG0283
BraA07g017190	Bra012100	0	99.95	45.1173	105.25	107.239	AT5G66760	SDH1-1	succinate dehydrogenase 1-1	PF02910,PF00890	PTHR11632,PTHR11632:SF5	KOG2403		BraA05g031740	Bra027250	0	100	184.828	39.5104	85.8784	AT3G15360	ATHM4,ATM4,TRX-M4	thioredoxin M-type 4	PF00085	PTHR10438:SF82,PTHR10438	KOG0910
BraA04g014050	Bra025491	1e-157	100	51.8617	53.0016	51.705	AT5G41560			PF10172		KOG4816		BraA09g017540	Bra027833	0	100	68.7047	56.8753	56.9153	AT1G59830	PP2A-1	protein phosphatase 2A-2	PF00149	PTHR11668,PTHR11668:SF21	KOG0371
BraA10g030940	Bra009357	0	100	5.00668	4.5948	7.39546	AT5G08630		DDT domain-containing protein	PF10537,PF02791	PTHR15546:SF2,PTHR15546			BraA09g007070	Bra035918	0	100	91.2286	5.15084	1.42472	AT3G55220		Cleavage and polyadenylation specificity factor (CPSF) A subunit protein
BraA03g056190	Bra024042	0	100	2.22851	1.45892	2.29976	AT4G30810	scpl29	serine carboxypeptidase-like 29	PF00450	PTHR11802,PTHR11802:SF8	KOG1282		BraA04g018650	Bra032032	0	100	1.82623	1.70644	2.08759	AT2G25220		Protein kinase superfamily protein	PF00069	PTHR24420:SF449,PTHR24420	KOG1187
BraA10g012220	Bra003016	0	99.72	6.42053	2.87594	2.83858	AT4G27585		SPFH/Band 7/PHB domain-containing membrane-associated protein family	PF01145	PTHR10264:SF26,PTHR10264	KOG2620		BraA08g016550	Bra034572	1e-152	100	1.66479	5.57446	3.48335	AT4G33560		Wound-responsive family protein	PF12609
BraA09g013970	Bra027708	0	100	14.3055	18.2265	10.0492	AT1G64610		Transducin/WD40 repeat-like superfamily protein	PF00400	PTHR14221	KOG0283		BraA07g038720	Bra015875	0	100	5.94663	2.26077	2.23404	AT1G75010	ARC3	GTP binding	PF02493	PTHR23084,PTHR23084:SF59	KOG0231
BraA05g031740	Bra027250	0	100	241.586	89.4388	148.995	AT3G15360	ATHM4,ATM4,TRX-M4	thioredoxin M-type 4	PF00085	PTHR10438:SF82,PTHR10438	KOG0910		BraA03g042420	Bra013139	0	99.66	39.6717	62.9965	69.4352	AT1G53570	MAP3KA,MAPKKK3	mitogen-activated protein kinase kinase kinase 3	PF00069	PTHR24361:SF64,PTHR24361	KOG0198
BraA09g017540	Bra027833	0	100	78.1926	60.811	51.3452	AT1G59830	PP2A-1	protein phosphatase 2A-2	PF00149	PTHR11668,PTHR11668:SF21	KOG0371		BraA04g013850	Bra025512	0	100	109.339	57.7186	76.3853	AT5G41210	ATGSTT1,GST10,GSTT1	glutathione S-transferase THETA 1	PF02798,PF00043	PTHR11260,PTHR11260:SF8	KOG0867
BraA09g007070	Bra035918	0	100	60.4986	20.251	4.8156	AT3G55220		Cleavage and polyadenylation specificity factor (CPSF) A subunit protein					BraA05g037500	Bra029717	0	100	11.5236	7.3196	10.0438	AT3G23890	ATTOPII,TOPII	topoisomerase II	PF00521	PTHR10169:SF19,PTHR10169
BraA04g018650	Bra032032	0	100	9.3134	7.83056	8.67103	AT2G25220		Protein kinase superfamily protein	PF00069	PTHR24420:SF449,PTHR24420	KOG1187		BraA01g027100	Bra035472	0	100	6.7629	9.28574	6.99819	AT1G57700		Protein kinase superfamily protein	PF00069	PTHR24056:SF77,PTHR24056	KOG0600
BraA07g038720	Bra015875	0	100	9.73809	6.43728	8.35881	AT1G75010	ARC3	GTP binding	PF02493	PTHR23084,PTHR23084:SF59	KOG0231		BraA03g005710	Bra006196	0	100	5.26212	1.59656	5.359	AT5G13370		Auxin-responsive GH3 family protein	PF03321
BraA03g042420	Bra013139	0	99.66	57.8038	71.6745	61.0329	AT1G53570	MAP3KA,MAPKKK3	mitogen-activated protein kinase kinase kinase 3	PF00069	PTHR24361:SF64,PTHR24361	KOG0198		BraA03g007310	Bra006340	0	100	123.972	278.111	125.357	AT5G16130		Ribosomal protein S7e family protein	PF01251	PTHR11278	KOG3320
BraA04g013850	Bra025512	0	100	110.983	61.563	96.0514	AT5G41210	ATGSTT1,GST10,GSTT1	glutathione S-transferase THETA 1	PF02798,PF00043	PTHR11260,PTHR11260:SF8	KOG0867		BraA08g026030	Bra016298	0	100	21.9153	30.1766	45.9177	AT1G26940		Cyclophilin-like peptidyl-prolyl cis-trans isomerase family protein	PF00160	PTHR11071,PTHR11071:SF17	KOG0880
BraA05g037500	Bra029717	0	100	6.12597	4.90617	6.54629	AT3G23890	ATTOPII,TOPII	topoisomerase II	PF00521	PTHR10169:SF19,PTHR10169			BraA09g009570	Bra037168	0	99.92	69.7947	39.5119	26.4451	AT5G66470		RNA binding;GTP binding	PF07650,PF01926	PTHR11649	KOG1423
BraA01g027100	Bra035472	0	100	5.46265	6.22512	5.01852	AT1G57700		Protein kinase superfamily protein	PF00069	PTHR24056:SF77,PTHR24056	KOG0600		BraA08g002890	Bra031911	5e-28	100	2.91395	2.30383	1.77058	AT5G15690		zinc ion binding	PF06839
BraA03g005710	Bra006196	0	100	8.80435	4.9257	3.1262	AT5G13370		Auxin-responsive GH3 family protein	PF03321				BraA04g021020	Bra039974	0	99.87	1.05933	4.99231	3.26117	AT2G30670		NAD(P)-binding Rossmann-fold superfamily protein	PF00106	PTHR24310,PTHR24310:SF66	KOG0725
BraA03g007310	Bra006340	0	100	65.6216	233.873	128.407	AT5G16130		Ribosomal protein S7e family protein	PF01251	PTHR11278	KOG3320		BraA06g001500	Bra039658	0	100	7.80861	22.9993	80.6266	AT3G15210	ATERF-4,ATERF4,ERF4,RAP2.5	ethylene responsive element binding factor 4	PF00847
BraA08g026030	Bra016298	0	100	21.2107	32.0556	39.1273	AT1G26940		Cyclophilin-like peptidyl-prolyl cis-trans isomerase family protein	PF00160	PTHR11071,PTHR11071:SF17	KOG0880		BraA03g021860	Bra000220	0	99.97	11.8187	16.0794	14.9333	AT2G41220	GLU2	glutamate synthase 2	PF01645,PF01493,PF04898,PF00310	PTHR11938,PTHR11938:SF55	KOG0399
BraA09g009570	Bra037168	0	99.92	30.8221	25.6287	17.4939	AT5G66470		RNA binding;GTP binding	PF07650,PF01926	PTHR11649	KOG1423		BraA08g030300	Bra016708	0	100	46.9879	169.965	142.189	AT1G14130		2-oxoglutarate (2OG) and Fe(II)-dependent oxygenase superfamily protein	PF00445,PF03171	PTHR10209,PTHR10209:SF55	KOG1642
BraA04g021020	Bra039974	0	99.87	7.74883	6.71611	4.21616	AT2G30670		NAD(P)-binding Rossmann-fold superfamily protein	PF00106	PTHR24310,PTHR24310:SF66	KOG0725		BraA07g023870	Bra003373	0	100	3.84304	5.5441	8.38894	AT3G59350		Protein kinase superfamily protein	PF07714	PTHR24420,PTHR24420:SF416	KOG1187
BraA06g001500	Bra039658	0	100	10.9654	40.6805	31.0333	AT3G15210	ATERF-4,ATERF4,ERF4,RAP2.5	ethylene responsive element binding factor 4	PF00847				BraA05g011730	Bra005527	0	100	36.4687	3.18684	14.98	AT2G33060	AtRLP27,RLP27	receptor like protein 27	PF00560	PTHR26393,PTHR26393:SF503	KOG0472
BraA03g021860	Bra000220	0	99.97	12.4805	18.0886	11.473	AT2G41220	GLU2	glutamate synthase 2	PF01645,PF01493,PF04898,PF00310	PTHR11938,PTHR11938:SF55	KOG0399		BraA03g028380	Bra000813	4e-146	100	10.5932	4.10374	1.88183	AT4G05070		Wound-responsive family protein	PF12609
BraA08g030300	Bra016708	0	100	16.2447	72.2057	54.0329	AT1G14130		2-oxoglutarate (2OG) and Fe(II)-dependent oxygenase superfamily protein	PF00445,PF03171	PTHR10209,PTHR10209:SF55	KOG1642		BraA01g008550	Bra011074	0	100	9.79917	16.8022	21.3083	AT4G28990		RNA-binding protein-related		PTHR23238,PTHR23238:SF18
BraA07g023870	Bra003373	0	100	2.09214	1.97339	2.55171	AT3G59350		Protein kinase superfamily protein	PF07714	PTHR24420,PTHR24420:SF416	KOG1187		BraA03g050950	Bra019315	0	100	100.938	60.8289	70.389	AT4G23250	CRK17,DUF26-21,EMB1290,RKC1	kinases;protein kinases	PF07714,PF01657	PTHR24420:SF430,PTHR24420	KOG1187
BraA05g011730	Bra005527	0	100	23.701	15.8558	15.4646	AT2G33060	AtRLP27,RLP27	receptor like protein 27	PF00560	PTHR26393,PTHR26393:SF503	KOG0472		BraA03g011560	Bra006738	0	99.93	15.9202	14.8744	19.2303	AT5G58950		Protein kinase superfamily protein	PF07714	PTHR23257:SF81,PTHR23257	KOG0192
BraA03g028380	Bra000813	4e-146	100	12.7326	4.12656	2.10921	AT4G05070		Wound-responsive family protein	PF12609				BraA05g026060	Bra031247	5e-96	100	230.055	10.1451	15.6538	AT3G21055	PSBTN	photosystem II subunit T
BraA01g008550	Bra011074	0	100	12.8633	17.5852	19.1539	AT4G28990		RNA-binding protein-related		PTHR23238,PTHR23238:SF18			BraA04g010090	Bra028102	0	99.74	3.16089	1.05398	1.07904	AT5G36960
BraA03g050950	Bra019315	0	100	65.3407	38.9478	51.0651	AT4G23250	CRK17,DUF26-21,EMB1290,RKC1	kinases;protein kinases	PF07714,PF01657	PTHR24420:SF430,PTHR24420	KOG1187		BraA06g040140	Bra020446	0	100	27.7636	36.7949	28.3652	AT5G57370			PF08648		KOG3263
BraA03g011560	Bra006738	0	99.93	24.2803	25.4411	24.6367	AT5G58950		Protein kinase superfamily protein	PF07714	PTHR23257:SF81,PTHR23257	KOG0192		BraA01g022460	Bra038893	0	99.18	2.61988	2.09845	4.24026	AT3G25110	AtFaTA,FaTA	fatA acyl-ACP thioesterase	PF01643
BraA05g026060	Bra031247	5e-96	100	222.011	15.054	15.7312	AT3G21055	PSBTN	photosystem II subunit T					BraA08g019710	Bra010425	5e-161	100	31.8082	17.0654	16.0661	AT4G26840	ATSUMO1,SUM1,SUMO 1,SUMO1	small ubiquitin-like modifier 1	PF11976	PTHR10562	KOG1769
BraA04g010090	Bra028102	0	99.74	4.60831	1.08881	1.73468	AT5G36960							BraA08g004400	Bra014137	0	100	9.39685	4.87903	6.7803	AT1G48430		Dihydroxyacetone kinase	PF02733,PF02734	PTHR10854	KOG2426
BraA06g040140	Bra020446	0	100	26.5432	33.7452	31.7341	AT5G57370			PF08648		KOG3263		BraA07g038810	Bra015863	9e-118	100	49.1801	84.9148	40.9616	AT1G75170		Sec14p-like phosphatidylinositol transfer family protein	PF03765,PF00650,PF02953	PTHR10174:SF78,PTHR10174	KOG1470
BraA08g019710	Bra010425	5e-161	100	33.2024	28.6508	29.1674	AT4G26840	ATSUMO1,SUM1,SUMO 1,SUMO1	small ubiquitin-like modifier 1	PF11976	PTHR10562	KOG1769		BraA01g032790	Bra023923	1e-167	100	2.14904	2.47951	9.20928	AT2G16600	ROC3	rotamase CYP 3	PF00160	PTHR11071
BraA08g004400	Bra014137	0	100	7.44544	4.92673	9.71623	AT1G48430		Dihydroxyacetone kinase	PF02733,PF02734	PTHR10854	KOG2426		BraA10g012060				3.07844	1.37973	1.68903
BraA07g038810	Bra015863	9e-118	100	37.8075	67.7971	55.4653	AT1G75170		Sec14p-like phosphatidylinositol transfer family protein	PF03765,PF00650,PF02953	PTHR10174:SF78,PTHR10174	KOG1470		BraA08g025210	Bra010971	9e-133	100	19.4389	11.1444	8.02288	AT1G24577
BraA01g032790	Bra023923	1e-167	100	21.1446	22.9945	31.8962	AT2G16600	ROC3	rotamase CYP 3	PF00160	PTHR11071			BraA06g018030	Bra018016	0	100	6.24083	4.64794	7.66459	AT3G49050		alpha/beta-Hydrolases superfamily protein	PF03893,PF01764	PTHR21493,PTHR21493:SF1	KOG2088
BraA09g053760	Bra007860	0	100	33.479	30.493	35.4558	AT2G24360		Protein kinase superfamily protein	PF07714	PTHR23257,PTHR23257:SF82	KOG0192		BraA06g007490	Bra019916	0	100	31.2353	96.3308	85.0821	AT1G10590		Nucleic acid-binding, OB-fold-like protein
BraA08g025210	Bra010971	9e-133	100	14.2523	7.2145	6.71619	AT1G24577							BraA10g026120	Bra008908	0	100	18.5924	39.2509	96.9545	AT5G12200	PYD2	pyrimidine 2	PF01979	PTHR11647:SF1,PTHR11647	KOG2584
BraA06g018030	Bra018016	0	100	6.84166	8.5129	7.59569	AT3G49050		alpha/beta-Hydrolases superfamily protein	PF03893,PF01764	PTHR21493,PTHR21493:SF1	KOG2088		BraA06g005470	Bra018641	0	100	1.99857	2.92779	2.63709	AT1G08260	ABO4,EMB142,EMB2284,EMB529,ESD7,POL2A,TIL1	DNA polymerase epsilon catalytic subunit	PF00136,PF03104,PF08490	PTHR10670	KOG1798
BraA06g007490	Bra019916	0	100	75.1979	159.057	128.422	AT1G10590		Nucleic acid-binding, OB-fold-like protein					BraA10g011420	Bra003084	0	99.7	45.3482	130.374	55.2601	AT5G53070		Ribosomal protein L9/RNase H1	PF03948,PF01281	PTHR21368:SF17,PTHR21368	KOG4607
BraA10g026120	Bra008908	0	100	30.0114	40.4722	73.3189	AT5G12200	PYD2	pyrimidine 2	PF01979	PTHR11647:SF1,PTHR11647	KOG2584		BraA05g003360	Bra004741	0	99.82	25.039	35.5332	44.2429	AT2G43070	ATSPPL3,SPPL3	SIGNAL PEPTIDE PEPTIDASE-LIKE 3	PF04258,PF02225	PTHR12174,PTHR12174:SF30	KOG2442
BraA10g011420	Bra003084	0	99.7	8.41343	30.3551	15.0322	AT5G53070		Ribosomal protein L9/RNase H1	PF03948,PF01281	PTHR21368:SF17,PTHR21368	KOG4607		BraA09g020070	Bra033704	0	93.58	4.33389	4.38244	5.13977	AT5G43900	ATMYA2,MYA2,XI-2,XI-6	myosin 2	PF00063,PF01843,PF00612,PF02736	PTHR13140,PTHR13140:SF36	KOG0160
BraA05g003360	Bra004741	0	99.82	35.122	37.8709	49.6811	AT2G43070	ATSPPL3,SPPL3	SIGNAL PEPTIDE PEPTIDASE-LIKE 3	PF04258,PF02225	PTHR12174,PTHR12174:SF30	KOG2442		BraA08g012370	Bra021053	0	100	31.6423	9.42294	22.0562	AT3G43790	ZIFL2	zinc induced facilitator-like 2	PF07690	PTHR24003:SF14,PTHR24003	KOG2615
BraA09g020070	Bra033704	0	93.58	7.45951	10.2018	8.84388	AT5G43900	ATMYA2,MYA2,XI-2,XI-6	myosin 2	PF00063,PF01843,PF00612,PF02736	PTHR13140,PTHR13140:SF36	KOG0160		BraA06g030740	Bra009670	0	100	57.2291	27.4175	24.1507	AT5G23310	FSD3	Fe superoxide dismutase 3	PF00081,PF02777	PTHR11404:SF8,PTHR11404	KOG0876
BraA08g012370	Bra021053	0	100	32.9953	14.6799	25.5156	AT3G43790	ZIFL2	zinc induced facilitator-like 2	PF07690	PTHR24003:SF14,PTHR24003	KOG2615		BraA10g021450	Bra002180	0	100	2.11723	3.63282	4.67672	AT5G18690	AGP25,ATAGP25	arabinogalactan protein 25
BraA06g030740	Bra009670	0	100	38.0951	39.8674	37.9919	AT5G23310	FSD3	Fe superoxide dismutase 3	PF00081,PF02777	PTHR11404:SF8,PTHR11404	KOG0876		BraA06g015110	Bra025746	0	100	12.1719	25.7232	14.8975	AT1G19520	NFD5	pentatricopeptide (PPR) repeat-containing protein	PF01535	PTHR24015,PTHR24015:SF19
BraA07g010520	Bra014882	0	99.96	9.27502	10.5434	9.09819	AT1G30470		SIT4 phosphatase-associated family protein	PF04499	PTHR12634	KOG2073		BraA04g020670	Bra035665	0	100	8.08402	20.3644	14.6714	AT2G28830	AtPUB12,PUB12	PLANT U-BOX 12	PF05804,PF00514,PF04564	PTHR23315,PTHR23315:SF7
BraA06g015110	Bra025746	0	100	9.34548	21.7852	16.3489	AT1G19520	NFD5	pentatricopeptide (PPR) repeat-containing protein	PF01535	PTHR24015,PTHR24015:SF19			BraA07g016750	Bra012141	0	100	2.82346	1.71612	1.8193	AT5G67200		Leucine-rich repeat protein kinase family protein	PF00069,PF00560	PTHR24420	KOG1187
BraA04g020670	Bra035665	0	100	9.77419	17.1417	12.0505	AT2G28830	AtPUB12,PUB12	PLANT U-BOX 12	PF05804,PF00514,PF04564	PTHR23315,PTHR23315:SF7			BraA05g030080	Bra022216	0	100	15.9265	15.557	22.3186	AT3G17440	ATNPSN13,NPSN13	novel plant snare 13	PF12352	PTHR21230,PTHR21230:SF2	KOG1666
BraA07g016750	Bra012141	0	100	3.56296	1.55469	1.81054	AT5G67200		Leucine-rich repeat protein kinase family protein	PF00069,PF00560	PTHR24420	KOG1187		BraA02g027000	Bra018554	0	99.94	25.239	30.8192	27.0423	AT4G02400		U3 ribonucleoprotein (Utp) family protein	PF04615	PTHR14150	KOG2172
BraA05g030080	Bra022216	0	100	14.6574	17.5795	26.7129	AT3G17440	ATNPSN13,NPSN13	novel plant snare 13	PF12352	PTHR21230,PTHR21230:SF2	KOG1666		BraA09g005190	Bra036613	9e-133	100	2.71997	3.93762	4.48237	AT5G27820		Ribosomal L18p/L5e family protein	PF00861	PTHR12899
BraA02g027000	Bra018554	0	99.94	22.8186	38.4562	30.9696	AT4G02400		U3 ribonucleoprotein (Utp) family protein	PF04615	PTHR14150	KOG2172		BraA07g030760	Bra004036	0	100	94.3545	38.8747	67.8987	AT1G68490
BraA09g063940	Bra031600	0	91.96	8.49211	7.90167	11.5596	AT1G07910	ATRNL,RNL	RNAligase	PF08302				BraA06g044300	Bra033620	0	99.81	26.8942	22.6896	20.2604	AT4G39470		Tetratricopeptide repeat (TPR)-like superfamily protein	PF01535	PTHR26312,PTHR26312:SF65
BraA09g005190	Bra036613	9e-133	100	1.52225	4.27329	3.10069	AT5G27820		Ribosomal L18p/L5e family protein	PF00861	PTHR12899			BraA03g046480	Bra012761	0	100	32.9219	20.5453	23.6642	AT4G15840		BTB/POZ domain-containing protein	PF00651	PTHR24412
BraA07g030760	Bra004036	0	100	84.2612	42.6877	54.1586	AT1G68490							BraA09g043350	Bra006907	0	97.67	425.445	83.1957	55.4685	AT3G52150		RNA-binding (RRM/RBD/RNP motifs) family protein	PF00076	PTHR24012,PTHR24012:SF56	KOG0131
BraA03g046480	Bra012761	0	100	42.3072	23.3197	25.9341	AT4G15840		BTB/POZ domain-containing protein	PF00651	PTHR24412			BraA04g022100	Bra021673	0	99.85	417.325	1147.42	137.937	AT2G30860	ATGSTF7,ATGSTF9,GLUTTR,GSTF9	glutathione S-transferase PHI 9	PF02798,PF00043	PTHR11260:SF55,PTHR11260	KOG0867
BraA09g034550	Bra032395	0	100	87.9874	16.3807	12.1369	AT1G30500	NF-YA7	nuclear factor Y, subunit A7	PF02045	PTHR12632			BraA10g021990	Bra002133	0	100	105.521	61.7481	87.7088	AT5G18100	CSD3	copper/zinc superoxide dismutase 3	PF00080	PTHR10003	KOG0441
BraA04g022100	Bra021673	0	99.85	236.124	1406.04	118.318	AT2G30860	ATGSTF7,ATGSTF9,GLUTTR,GSTF9	glutathione S-transferase PHI 9	PF02798,PF00043	PTHR11260:SF55,PTHR11260	KOG0867		BraA07g003670	Bra002049	0	100	42.1687	35.7206	20.6894	AT2G17300
BraA10g021990	Bra002133	0	100	33.6958	18.957	37.6935	AT5G18100	CSD3	copper/zinc superoxide dismutase 3	PF00080	PTHR10003	KOG0441		BraA06g007410	Bra019924	0	100	6.62486	4.03	8.2036	AT1G10560	ATPUB18,PUB18	plant U-box 18	PF00514,PF04564	PTHR23315,PTHR23315:SF31
BraA07g003670	Bra002049	0	100	20.4588	13.9517	4.40098	AT2G17300							BraA07g017790	Bra012049	0	100	38.3048	22.8862	58.8105	AT2G26830	emb1187	Protein kinase superfamily protein	PF01633	PTHR22603:SF16,PTHR22603	KOG4720
BraA07g017790	Bra012049	0	100	18.3835	20.9677	23.6841	AT2G26830	emb1187	Protein kinase superfamily protein	PF01633	PTHR22603:SF16,PTHR22603	KOG4720		BraA01g010400	Bra013361	0	100	3.12647	9.08996	1.77968	AT4G18910	ATNLM2,NIP1;2,NLM2	NOD26-like intrinsic protein 1;2	PF00230	PTHR19139:SF22,PTHR19139	KOG0223
BraA03g023800	Bra000394	0	100	30.2186	13.5595	19.313	AT2G45670		calcineurin B subunit-related	PF01553	PTHR23063,PTHR23063:SF1	KOG4666		BraA08g032020	Bra018435	0	99.55	5.96754	3.86043	7.59752	AT1G10510	emb2004	RNI-like superfamily protein		PTHR24106,PTHR24106:SF36	KOG4308
BraA08g032020	Bra018435	0	99.55	5.42343	6.29428	7.94201	AT1G10510	emb2004	RNI-like superfamily protein		PTHR24106,PTHR24106:SF36	KOG4308		BraA10g030550	Bra009331	0	100	35.0593	84.1059	48.8412	AT5G23140	CLPP2,NCLPP7	nuclear-encoded CLP protease P7	PF00574	PTHR10381	KOG0840
BraA10g030550	Bra009331	0	100	35.1651	65.5272	41.111	AT5G23140	CLPP2,NCLPP7	nuclear-encoded CLP protease P7	PF00574	PTHR10381	KOG0840		BraA08g011810	Bra040572	0	100	25.804	29.7517	38.0075	AT4G16360		5\'-AMP-activated protein kinase beta-2 subunit protein	PF04739	PTHR10343	KOG1616
BraA08g011810	Bra040572	0	100	31.07	33.6138	37.4608	AT4G16360		5\'-AMP-activated protein kinase beta-2 subunit protein	PF04739	PTHR10343	KOG1616		BraA08g012530	Bra021039	0	100	5.53209	6.51055	8.06857	AT4G17660		Protein kinase superfamily protein	PF07714	PTHR24420:SF793,PTHR24420	KOG1187
BraA08g012530	Bra021039	0	100	4.10094	5.20942	7.08586	AT4G17660		Protein kinase superfamily protein	PF07714	PTHR24420:SF793,PTHR24420	KOG1187		BraA06g038870	Bra025150	0	100	11.3314	7.52667	8.59873	AT3G25610		ATPase E1-E2 type family protein / haloacid dehalogenase-like hydrolase family protein	PF00122	PTHR24092,PTHR24092:SF18	KOG0206
BraA06g038870	Bra025150	0	100	12.3243	7.57709	4.64117	AT3G25610		ATPase E1-E2 type family protein / haloacid dehalogenase-like hydrolase family protein	PF00122	PTHR24092,PTHR24092:SF18	KOG0206		BraA08g026820	Bra031390	0	81.8	4.91247	4.16061	11.9589	AT1G22430		GroES-like zinc-binding dehydrogenase family protein	PF08240,PF00107	PTHR11695,PTHR11695:SF306	KOG0022
BraA09g032330	Bra023292	0	99.69	8.9601	11.6193	10.2039	AT1G32850	UBP11	ubiquitin-specific protease 11	PF06337,PF00443	PTHR24006,PTHR24006:SF197	KOG1870		BraA09g032330	Bra023292	0	99.69	9.60959	9.99636	10.6476	AT1G32850	UBP11	ubiquitin-specific protease 11	PF06337,PF00443	PTHR24006,PTHR24006:SF197	KOG1870
BraA06g032280	Bra009806	0	100	3.34622	3.30992	2.65184	AT5G24970		Protein kinase superfamily protein	PF03109,PF00481	PTHR13832,PTHR13832:SF186	KOG0698		BraA06g032280	Bra009806	0	100	5.28479	3.60171	3.15341	AT5G24970		Protein kinase superfamily protein	PF03109,PF00481	PTHR13832,PTHR13832:SF186	KOG0698
BraA02g037680	Bra033005	0	100	23.7642	5.08879	5.47521	AT3G27350							BraA02g037680	Bra033005	0	100	13.6657	1.50946	4.31522	AT3G27350
BraA04g031670	Bra000398	9e-118	96.47	115.968	181.741	110.446	AT3G61110	ARS27A,RS27A	ribosomal protein S27	PF01667	PTHR11594	KOG1779		BraA04g031670	Bra000398	9e-118	96.47	146.077	188.697	85.7545	AT3G61110	ARS27A,RS27A	ribosomal protein S27	PF01667	PTHR11594	KOG1779
BraA05g002360	Bra004638	0	100	4.04159	16.296	11.4657	AT2G41670		P-loop containing nucleoside triphosphate hydrolases superfamily protein	PF01926	PTHR11089:SF4,PTHR11089	KOG2485		BraA05g002360	Bra004638	0	100	3.72372	6.60751	4.04329	AT2G41670		P-loop containing nucleoside triphosphate hydrolases superfamily protein	PF01926	PTHR11089:SF4,PTHR11089	KOG2485
BraA08g028890	Bra016567	3e-151	99.66	1.58176	3.93723	2.9848	AT1G18150	ATMPK8	Protein kinase superfamily protein		PTHR24055:SF69,PTHR24055			BraA10g002950	Bra015314	0	99.2	343.455	367.028	342.508	AT1G04410		Lactate/malate dehydrogenase family protein	PF02866,PF00056	PTHR23382	KOG1496
BraA01g029140	Bra040244	0	93.25	24.9389	19.8749	29.6879	AT3G05930	GLP8	germin-like protein 8	PF00190				BraA01g029140	Bra040244	0	93.25	22.5181	12.541	16.5615	AT3G05930	GLP8	germin-like protein 8	PF00190
BraA04g003190	Bra014616	0	99.65	16.7022	38.4116	28.5367	AT3G57610	ADSS	adenylosuccinate synthase	PF00709	PTHR11846	KOG1355		BraA04g003190	Bra014616	0	99.65	14.7711	23.0212	16.0426	AT3G57610	ADSS	adenylosuccinate synthase	PF00709	PTHR11846	KOG1355
BraA07g019700	Bra028419	0	99.91	24.1372	34.488	3.72752	AT3G23280	XBAT35	XB3 ortholog 5 in Arabidopsis thaliana	PF00023	PTHR24188	KOG4172		BraA07g019700	Bra028419	0	99.91	24.3662	99.946	6.49909	AT3G23280	XBAT35	XB3 ortholog 5 in Arabidopsis thaliana	PF00023	PTHR24188	KOG4172
BraA02g034200	Bra022151	0	99.81	24.0462	22.9047	23.8272	AT5G47690		binding	PF00168	PTHR12663	KOG1525		BraA01g042940	Bra040122	0	100	11.1381	1.4108	8.57239	AT3G04730	IAA16	indoleacetic acid-induced protein 16	PF02309
BraA03g059500	Bra017719	0	100	3.6263	6.27414	4.58086	AT4G35530		phosphatidylinositolglycan-related	PF10181		KOG4551		BraA02g034200	Bra022151	0	99.81	23.1531	19.9226	19.7001	AT5G47690		binding	PF00168	PTHR12663	KOG1525
BraA09g047410	Bra007272	4e-75	100	8.62586	6.89235	6.5551	AT3G56830		Protein of unknown function (DUF565)					BraA03g059500	Bra017719	0	100	4.37918	8.58507	3.64926	AT4G35530		phosphatidylinositolglycan-related	PF10181		KOG4551
BraA01g004720	Bra011430	0	100	62.3755	112.91	100.038	AT4G33270	CDC20.1	Transducin family protein / WD-40 repeat family protein	PF03399,PF00400	PTHR19918	KOG0305		BraA09g047410	Bra007272	4e-75	100	6.49654	8.30094	9.72223	AT3G56830		Protein of unknown function (DUF565)
BraA02g025880	Bra008470	0	99.9	114.356	74.7815	98.7707	AT1G80480	PTAC17	plastid transcriptionally active 17	PF02492,PF07683	PTHR13748,PTHR13748:SF11	KOG2743		BraA03g055470	Bra006690	2e-131	95.85	4.39926	3.90462	4.63343	AT5G59840		Ras-related small GTP-binding family protein	PF00071	PTHR24073,PTHR24073:SF232	KOG0078
BraA04g017570	Bra032133	0	99.87	5.17504	2.57456	5.02409	AT2G23950		Leucine-rich repeat protein kinase family protein	PF07714,PF00560,PF08263	PTHR24420,PTHR24420:SF423	KOG1187		BraA02g025880	Bra008470	0	99.9	114.06	54.4624	71.3976	AT1G80480	PTAC17	plastid transcriptionally active 17	PF02492,PF07683	PTHR13748,PTHR13748:SF11	KOG2743
BraA06g002100	Bra018958	0	100	10.0353	19.3408	14.2815	AT1G52260	ATPDI3,ATPDIL1-5,PDI3,PDIL1-5	PDI-like 1-5	PF00085	PTHR18929:SF32,PTHR18929	KOG0190		BraA04g017570	Bra032133	0	99.87	7.11774	6.70411	2.9524	AT2G23950		Leucine-rich repeat protein kinase family protein	PF07714,PF00560,PF08263	PTHR24420,PTHR24420:SF423	KOG1187
BraA03g022340	Bra000265	0	100	280.769	9.83894	15.4838	AT2G42530	COR15B	cold regulated 15b		PTHR23241:SF29,PTHR23241			BraA06g002100	Bra018958	0	100	12.9436	24.4999	18.042	AT1G52260	ATPDI3,ATPDIL1-5,PDI3,PDIL1-5	PDI-like 1-5	PF00085	PTHR18929:SF32,PTHR18929	KOG0190
BraA09g062550	Bra031648	0	98.03	8.16068	2.22011	26.2504	AT1G08920	ESL1	ERD (early response to dehydration) six-like 1	PF00083	PTHR24063:SF74,PTHR24063	KOG0254		BraA03g029860	Bra000949	0	99.97	7.64219	3.3843	1.42879	AT4G01210		glycosyl transferase family 1 protein	PF00534	PTHR12526,PTHR12526:SF56
BraA01g016420	Bra013911	0	99.08	109.541	188.112	202.763	AT4G25670							BraA09g062550	Bra031648	0	98.03	2.35379	1.26313	29.3333	AT1G08920	ESL1	ERD (early response to dehydration) six-like 1	PF00083	PTHR24063:SF74,PTHR24063	KOG0254
BraA05g016270	Bra011910	0	100	9.32206	15.4592	14.7196	AT3G13570	SCL30A	SC35-like splicing factor 30A	PF00076	PTHR23147	KOG4207		BraA05g020780	Bra032213	0	100	3.50277	3.86766	4.18468	AT1G47056	VFB1	VIER F-box proteine 1		PTHR23125:SF44,PTHR23125	KOG1947
BraA06g040910	Bra024922	0	99.95	17.0041	15.0057	19.4181	AT5G47690		binding		PTHR12663	KOG1525		BraA07g039990	Bra029286	6e-171	100	53.866	77.7207	175.299	AT5G65530		Protein kinase superfamily protein	PF07714	PTHR24420:SF794,PTHR24420
BraA02g032860	Bra022035	0	100	2.80366	1.02016	1.41367	AT5G46450		Disease resistance protein (TIR-NBS-LRR class) family	PF00931,PF01582	PTHR11017:SF20,PTHR11017			BraA06g040910	Bra024922	0	99.95	18.7356	13.8839	18.6903	AT5G47690		binding		PTHR12663	KOG1525
BraA03g006080	Bra006233	0	100	38.0911	71.9022	84.7959	AT5G14030		translocon-associated protein beta (TRAPB) family protein	PF05753	PTHR12861	KOG3317		BraA03g006080	Bra006233	0	100	38.3218	86.6191	70.765	AT5G14030		translocon-associated protein beta (TRAPB) family protein	PF05753	PTHR12861	KOG3317
BraA03g032650	Bra001193	0	100	8.42283	13.1856	13.1256	AT3G06330		RING/U-box superfamily protein	PF00097	PTHR23012,PTHR23012:SF39	KOG1609		BraA03g032650	Bra001193	0	100	8.34912	13.522	14.0788	AT3G06330		RING/U-box superfamily protein	PF00097	PTHR23012,PTHR23012:SF39	KOG1609
BraA03g035490	Bra001470	0	99.69	117.995	19.4712	29.1469	AT3G12780	PGK1	phosphoglycerate kinase 1	PF00162	PTHR11406	KOG1367		BraA03g035490	Bra001470	0	99.69	137.079	9.82161	9.7134	AT3G12780	PGK1	phosphoglycerate kinase 1	PF00162	PTHR11406	KOG1367
BraA05g011810	Bra005538	0	100	10.9554	12.9915	14.0564	AT2G44820							BraA08g003820	Bra014186	0	100	2.97019	1.55838	1.96718	AT1G49405		Uncharacterised protein family (UPF0497)	PF04535
BraA07g018360	Bra011995	0	100	3.36919	2.65148	2.96599	AT2G27810	ATNAT12,NAT12	nucleobase-ascorbate transporter 12	PF00860	PTHR11119,PTHR11119:SF8	KOG1292		BraA07g018360	Bra011995	0	100	2.99926	1.22015	1.2089	AT2G27810	ATNAT12,NAT12	nucleobase-ascorbate transporter 12	PF00860	PTHR11119,PTHR11119:SF8	KOG1292
BraA04g015980	Bra030274	0	100	3.36808	1.19197	2.18114	AT2G21880	ATRAB7A,ATRABG2,RAB7A	RAB GTPase homolog 7A	PF00071	PTHR24070,PTHR24070:SF260	KOG0394		BraA04g015980	Bra030274	0	100	6.51196	1.46489	4.30064	AT2G21880	ATRAB7A,ATRABG2,RAB7A	RAB GTPase homolog 7A	PF00071	PTHR24070,PTHR24070:SF260	KOG0394
BraA01g011120	Bra013432	0	100	1.10541	1.49159	1.40416	AT4G19890		Pentatricopeptide repeat (PPR-like) superfamily protein	PF01535	PTHR24015			BraA08g020370	Bra010487	0	100	5.09471	10.5961	4.07218	AT4G24590
BraAnng006040	Bra005694	0	98.29	300.762	72.2718	94.0643	AT5G01220	SQD2	sulfoquinovosyldiacylglycerol 2	PF00534	PTHR12526:SF168,PTHR12526	KOG1111		BraAnng006040	Bra005694	0	98.29	95.918	37.4939	58.9448	AT5G01220	SQD2	sulfoquinovosyldiacylglycerol 2	PF00534	PTHR12526:SF168,PTHR12526	KOG1111
BraA01g017440	Bra026410	0	100	2.52896	4.27138	4.78065	AT5G26710		Glutamyl/glutaminyl-tRNA synthetase, class Ic	PF03950,PF01535,PF00749	PTHR10119:SF16,PTHR10119	KOG1147		BraA01g017440	Bra026410	0	100	2.42867	2.97832	4.74152	AT5G26710		Glutamyl/glutaminyl-tRNA synthetase, class Ic	PF03950,PF01535,PF00749	PTHR10119:SF16,PTHR10119	KOG1147
BraA02g021760	Bra008095	0	100	3.54421	5.97737	6.1576	AT1G73380			PF07000	PTHR13379	KOG4529		BraA02g021760	Bra008095	0	100	3.38243	4.30571	5.65526	AT1G73380			PF07000	PTHR13379	KOG4529
BraA09g059020	Bra026795	0	100	58.0809	27.3146	4.5962	AT1G14870	PCR2	PLANT CADMIUM RESISTANCE 2	PF04749	PTHR15907:SF17,PTHR15907			BraA06g014310	Bra025675	0	99.89	16.8268	39.9659	11.4782	AT1G18640	PSP	3-phosphoserine phosphatase	PF00702,PF07983	PTHR10000	KOG1615
BraA09g035380	Bra032324	0	100	5.0034	3.27029	2.8629	AT1G29530							BraA09g059020	Bra026795	0	100	42.0774	146.027	19.5984	AT1G14870	PCR2	PLANT CADMIUM RESISTANCE 2	PF04749	PTHR15907:SF17,PTHR15907
BraA08g011560	Bra038051	0	100	33.2261	89.1308	28.3825	AT3G16720	ATL2,TL2	TOXICOS EN LEVADURA 2	PF00097	PTHR22764:SF15,PTHR22764	KOG1493		BraA06g044730	Bra033576	8e-118	100	169.427	30.2213	26.8875	AT4G38810		Calcium-binding EF-hand family protein
BraA06g018830	Bra018086	0	100	22.7918	18.7704	26.2501	AT3G48070		RING/U-box superfamily protein		PTHR12603	KOG2068		BraA09g035380	Bra032324	0	100	7.75421	2.30222	3.37527	AT1G29530
BraA02g021490	Bra008072	0	100	10.4667	4.15563	7.31886	AT1G73130							BraA08g011560	Bra038051	0	100	19.4849	53.1633	27.4233	AT3G16720	ATL2,TL2	TOXICOS EN LEVADURA 2	PF00097	PTHR22764:SF15,PTHR22764	KOG1493
BraA10g022480	Bra013970	0	100	47.3763	13.4001	10.2506	AT5G17520	MEX1,RCP1	root cap 1 (RCP1)					BraA06g018830	Bra018086	0	100	25.4173	21.3911	20.5772	AT3G48070		RING/U-box superfamily protein		PTHR12603	KOG2068
BraA04g027360	Bra017104	0	100	3.41535	6.33058	28.5082	AT2G38740		Haloacid dehalogenase-like hydrolase (HAD) superfamily protein	PF00702	PTHR18901	KOG2914		BraA02g021490	Bra008072	0	100	11.3644	4.0541	9.60275	AT1G73130
BraA05g031480	Bra027227	0	100	226.384	163.151	303.368	AT3G15580	APG8H,ATG8I	Ubiquitin-like superfamily protein	PF02991	PTHR10969,PTHR10969:SF4	KOG1654		BraA10g022480	Bra013970	0	100	53.7302	5.45625	8.29662	AT5G17520	MEX1,RCP1	root cap 1 (RCP1)
BraA07g013070	Bra012456	3e-158	95.76	31.9235	31.1023	35.9734	AT1G26470			PF07904	PTHR13581			BraA04g027360	Bra017104	0	100	2.30896	35.0383	30.0363	AT2G38740		Haloacid dehalogenase-like hydrolase (HAD) superfamily protein	PF00702	PTHR18901	KOG2914
BraA02g000230	Bra028900	0	99.65	12.8569	18.6159	18.1115	AT5G01400	ESP4	HEAT repeat-containing protein	PF11935,PF12295	PTHR15245,PTHR15245:SF10	KOG1895		BraA05g031480	Bra027227	0	100	124.434	124.086	246.086	AT3G15580	APG8H,ATG8I	Ubiquitin-like superfamily protein	PF02991	PTHR10969,PTHR10969:SF4	KOG1654
BraA07g032930	Bra004078	0	90.64	4.278	3.74748	6.01948	AT1G67690		Zincin-like metalloproteases family protein	PF01432	PTHR11804:SF9,PTHR11804	KOG2089		BraA07g013070	Bra012456	3e-158	95.76	33.5613	37.7765	42.2414	AT1G26470			PF07904	PTHR13581
BraA08g027280	Bra016415	0	100	72.3558	67.6599	37.1236	AT1G21590		Protein kinase protein with adenine nucleotide alpha hydrolases-like domain	PF00069	PTHR24420:SF425,PTHR24420	KOG1187		BraA02g000230	Bra028900	0	99.65	14.3624	17.1897	20.2865	AT5G01400	ESP4	HEAT repeat-containing protein	PF11935,PF12295	PTHR15245,PTHR15245:SF10	KOG1895
BraA02g019040	Bra038321	1e-177	100	44.3015	49.9084	36.5638	AT1G26355	SP1L1	SPIRAL1-like1					BraA07g032930	Bra004078	0	90.64	4.49489	3.72044	4.07125	AT1G67690		Zincin-like metalloproteases family protein	PF01432	PTHR11804:SF9,PTHR11804	KOG2089
BraA04g012510	Bra025618	0	100	4.87243	8.07632	8.6503	AT2G04620		Cation efflux family protein	PF01545	PTHR11562	KOG1484		BraA08g027280	Bra016415	0	100	75.4215	101.492	15.9819	AT1G21590		Protein kinase protein with adenine nucleotide alpha hydrolases-like domain	PF00069	PTHR24420:SF425,PTHR24420	KOG1187
BraA01g034140	Bra037559	2e-143	100	3.76452	3.86069	3.1496	AT3G18790			PF06246	PTHR13021			BraA02g019040	Bra038321	1e-177	100	49.2737	48.6478	32.5024	AT1G26355	SP1L1	SPIRAL1-like1
BraA07g023120	Bra003306	0	100	75.8627	17.0122	20.4406	AT3G57930							BraA04g012510	Bra025618	0	100	3.72179	7.43596	7.37956	AT2G04620		Cation efflux family protein	PF01545	PTHR11562	KOG1484
BraA09g003660	Bra039038	0	100	11.0043	1.94587	1.76039	AT3G28920	AtHB34,HB34	homeobox protein 34	PF04770				BraA02g015680	Bra022560	0	100	31.3944	21.3174	31.2776	AT5G51690	ACS12	1-amino-cyclopropane-1-carboxylate synthase 12	PF00155	PTHR11751,PTHR11751:SF26	KOG0256
BraA04g008880	Bra032692	0	100	16.4489	25.1747	20.184	AT4G13160		Protein of unknown function, DUF593	PF04576				BraA03g035500	Bra001471	0	100	64.7646	70.6241	58.7984	AT3G12800	DECR,SDRB	short-chain dehydrogenase-reductase B	PF00106	PTHR24315	KOG0725
BraA09g026870	Bra040967	0	99.12	11.8165	17.2484	13.0977	AT4G11670		Protein of unknown function (DUF810)	PF05664				BraA09g026870	Bra040967	0	99.12	6.31724	10.1962	10.5339	AT4G11670		Protein of unknown function (DUF810)	PF05664
BraA03g055920	Bra006722	1e-123	88.31	2.19273	4.04313	4.88547	AT5G59290	ATUXS3,UXS3	UDP-glucuronic acid decarboxylase 3	PF01370	PTHR10366:SF35,PTHR10366	KOG1429		BraA07g040430	Bra015709	4e-40	100	13.734	12.5317	16.4702	AT1G76940		RNA-binding (RRM/RBD/RNP motifs) family protein	PF00076	PTHR24011,PTHR24011:SF180
BraA06g015820	Bra025810	0	100	165.699	115.52	87.5268	AT1G20330	CVP1,FRL1,SMT2	sterol methyltransferase 2	PF08241,PF08498	PTHR10108,PTHR10108:SF21	KOG1269		BraA06g015820	Bra025810	0	100	156.833	135.774	104.088	AT1G20330	CVP1,FRL1,SMT2	sterol methyltransferase 2	PF08241,PF08498	PTHR10108,PTHR10108:SF21	KOG1269
BraA03g016990	Bra022871	0	99.67	9.63598	8.49872	8.95556	AT2G31900	ATMYO5,ATXIF,XIF	myosin-like protein XIF	PF00612,PF02736,PF00063,PF08373,PF01843	PTHR13140:SF36,PTHR13140	KOG0160		BraA03g016990	Bra022871	0	99.67	14.1313	7.20517	5.5187	AT2G31900	ATMYO5,ATXIF,XIF	myosin-like protein XIF	PF00612,PF02736,PF00063,PF08373,PF01843	PTHR13140:SF36,PTHR13140	KOG0160
BraA02g004050	Bra023334	2e-149	100	13.7544	27.7346	26.5989	AT5G11630							BraA02g004050	Bra023334	2e-149	100	19.9042	26.409	17.7999	AT5G11630
BraA02g037010	Bra032940	0	100	50.967	73.5994	19.6101	AT3G26670		Protein of unknown function (DUF803)	PF05653	PTHR12570	KOG2922		BraA02g037010	Bra032940	0	100	65.2088	97.8043	28.254	AT3G26670		Protein of unknown function (DUF803)	PF05653	PTHR12570	KOG2922
BraA03g012990	Bra028933	0	100	3.96482	4.89482	5.24186	AT5G56360	PSL4	calmodulin-binding protein		PTHR12630,PTHR12630:SF1	KOG2397		BraA03g012990	Bra028933	0	100	12.7345	22.7427	17.2564	AT5G56360	PSL4	calmodulin-binding protein		PTHR12630,PTHR12630:SF1	KOG2397
BraA09g051940	Bra007692	0	100	37.1091	9.25838	52.6397	AT3G62650				PTHR25061,PTHR25061:SF42			BraA09g051940	Bra007692	0	100	33.2281	7.01373	54.0477	AT3G62650				PTHR25061,PTHR25061:SF42
BraA09g014220	Bra027728	0	100	14.4867	24.7956	20.3483	AT1G64550	ATGCN3,GCN3	general control non-repressible 3	PF00005	PTHR19211:SF18,PTHR19211	KOG0062		BraA09g014220	Bra027728	0	100	17.1897	20.5656	19.0358	AT1G64550	ATGCN3,GCN3	general control non-repressible 3	PF00005	PTHR19211:SF18,PTHR19211	KOG0062
BraA07g042070	Bra035086	0	100	10.9849	7.82244	17.5589	AT1G79030		Chaperone DnaJ-domain superfamily protein	PF00226	PTHR24078,PTHR24078:SF11	KOG0720		BraA07g042070	Bra035086	0	100	7.5336	8.33045	22.5794	AT1G79030		Chaperone DnaJ-domain superfamily protein	PF00226	PTHR24078,PTHR24078:SF11	KOG0720
BraA09g022110	Bra017545	0	99.75	73.8602	168.966	89.232	AT4G18100		Ribosomal protein L32e	PF01655	PTHR23413	KOG0878		BraA09g022110	Bra017545	0	99.75	137.46	333.753	78.5094	AT4G18100		Ribosomal protein L32e	PF01655	PTHR23413	KOG0878
BraA06g017480	Bra017964	0	100	21.8081	22.126	10.7129	AT3G49680	ATBCAT-3,BCAT3	branched-chain aminotransferase 3	PF01063	PTHR11825:SF2,PTHR11825	KOG0975		BraA06g017480	Bra017964	0	100	27.3434	19.1439	6.43933	AT3G49680	ATBCAT-3,BCAT3	branched-chain aminotransferase 3	PF01063	PTHR11825:SF2,PTHR11825	KOG0975
BraA06g033340	Bra009901	0	100	17.9799	16.3886	27.4403	AT5G26740		Protein of unknown function (DUF300)	PF03619	PTHR23423,PTHR23423:SF2	KOG2641		BraA06g033340	Bra009901	0	100	17.2181	12.2752	29.4327	AT5G26740		Protein of unknown function (DUF300)	PF03619	PTHR23423,PTHR23423:SF2	KOG2641
BraA10g025300	Bra008821	0	99.81	10.9662	16.6833	12.9493	AT3G12600	atnudt16,NUDT16	nudix hydrolase homolog 16	PF00293	PTHR12629	KOG2839		BraA10g025300	Bra008821	0	99.81	10.2576	21.7316	13.6014	AT3G12600	atnudt16,NUDT16	nudix hydrolase homolog 16	PF00293	PTHR12629	KOG2839
BraA06g031570	Bra009741	0	98.95	10.5196	4.80963	6.24904	AT5G24280	GMI1	gamma-irradiation and mitomycin c induced 1					BraA07g015470	Bra012257	0	100	6.26952	11.5847	4.87828	AT1G20910		ARID/BRIGHT DNA-binding domain-containing protein	PF01388	PTHR15348	KOG2744
BraA03g001740	Bra005822	0	100	209.638	52.409	75.6069	AT5G04830		Nuclear transport factor 2 (NTF2) family protein					BraA03g001740	Bra005822	0	100	41.5477	28.2438	26.8927	AT5G04830		Nuclear transport factor 2 (NTF2) family protein
BraA10g017920	Bra002504	0	99.87	2.68813	3.77792	6.1969	AT5G60200	TMO6	TARGET OF MONOPTEROS 6	PF02701				BraA10g017920	Bra002504	0	99.87	4.34096	3.79511	5.18259	AT5G60200	TMO6	TARGET OF MONOPTEROS 6	PF02701
BraA05g021540				5.77488	3.56353	11.6816								BraA05g021540				5.051	2.24582	7.31372
BraA07g033770	Bra004331	0	99.94	2.87114	1.45706	1.44991	AT1G68690		Protein kinase superfamily protein	PF00069	PTHR24420,PTHR24420:SF644	KOG1187		BraA07g035810	Bra016156	0	100	19.7152	19.746	25.0047	AT1G71200		basic helix-loop-helix (bHLH) DNA-binding superfamily protein	PF00010
BraA10g026200	Bra008916	0	100	1.99301	4.5544	3.93092	AT5G12100		pentatricopeptide (PPR) repeat-containing protein	PF01535	PTHR24015			BraA08g026060	Bra016301	0	100	2.08697	1.0155	2.44381	AT1G26970		Protein kinase superfamily protein	PF07714	PTHR24420,PTHR24420:SF897	KOG1187
BraA01g004160	Bra011492	0	100	3.08484	35.6622	2.3045	AT4G34131	UGT73B3	UDP-glucosyl transferase 73B3	PF00201	PTHR11926,PTHR11926:SF15	KOG1192		BraA10g026200	Bra008916	0	100	3.43154	4.75832	3.56514	AT5G12100		pentatricopeptide (PPR) repeat-containing protein	PF01535	PTHR24015
BraA04g015630	Bra030303	0	98.99	665.909	5.84465	39.2758	AT2G21330	FBA1	fructose-bisphosphate aldolase 1	PF00274	PTHR11627	KOG1557		BraA01g004160	Bra011492	0	100	2.38903	40.4383	13.8083	AT4G34131	UGT73B3	UDP-glucosyl transferase 73B3	PF00201	PTHR11926,PTHR11926:SF15	KOG1192
BraA10g027400	Bra009028	0	100	31.0092	28.7991	32.0445	AT5G10490	MSL2	MSCS-like 2	PF00924				BraA04g015630	Bra030303	0	98.99	362.081	1.05658	8.00737	AT2G21330	FBA1	fructose-bisphosphate aldolase 1	PF00274	PTHR11627	KOG1557
BraA09g042160	Bra036850	0	100	28.5194	21.7269	34.3273	AT3G50910							BraA10g027400	Bra009028	0	100	27.7253	26.1624	33.7568	AT5G10490	MSL2	MSCS-like 2	PF00924
BraA08g034300	Bra030615	0	100	7.02123	9.73726	4.94519	AT1G05540		Protein of unknown function (DUF295)	PF03478				BraA09g042160	Bra036850	0	100	20.85	27.8789	41.0401	AT3G50910
BraA06g028640	Bra024363	0	100	6.62542	9.34624	5.14656	AT5G65205		NAD(P)-binding Rossmann-fold superfamily protein	PF00106	PTHR24322	KOG1209		BraA08g034300	Bra030615	0	100	6.926	3.29109	3.02196	AT1G05540		Protein of unknown function (DUF295)	PF03478
BraA03g016560	Bra022824	0	100	5.61852	9.34235	8.16371	AT2G31060		elongation factor family protein	PF00009,PF00679,PF03144	PTHR23115,PTHR23115:SF14	KOG0462		BraA06g028640	Bra024363	0	100	9.69081	6.72411	5.7272	AT5G65205		NAD(P)-binding Rossmann-fold superfamily protein	PF00106	PTHR24322	KOG1209
BraA09g045670	Bra007104	0	100	86.3009	109.735	109.391	AT3G54840	ARA-6,ARA6,ATRAB5C,ATRABF1,RABF1	Ras-related small GTP-binding family protein	PF00071	PTHR24073,PTHR24073:SF254	KOG0092		BraA03g016560	Bra022824	0	100	1.89128	3.68381	2.02337	AT2G31060		elongation factor family protein	PF00009,PF00679,PF03144	PTHR23115,PTHR23115:SF14	KOG0462
BraA07g011150	Bra030143	0	100	27.6053	8.0771	9.36159	AT1G29530							BraA09g045670	Bra007104	0	100	78.5857	121.755	129.697	AT3G54840	ARA-6,ARA6,ATRAB5C,ATRABF1,RABF1	Ras-related small GTP-binding family protein	PF00071	PTHR24073,PTHR24073:SF254	KOG0092
BraA04g001100	Bra014427	3e-106	100	70.5317	24.9559	8.24434	AT3G61640	AGP20,AtAGP20	arabinogalactan protein 20	PF06376				BraA07g011150	Bra030143	0	100	30.4827	5.81885	7.78351	AT1G29530
BraA09g045050				21.2634	19.8818	25.1229								BraA04g001100	Bra014427	3e-106	100	310.924	83.3863	168.03	AT3G61640	AGP20,AtAGP20	arabinogalactan protein 20	PF06376
BraA05g034080	Bra034710	0	100	54.0348	40.8788	47.225	AT3G13060	ECT5	evolutionarily conserved C-terminal region 5	PF04146	PTHR12357:SF6,PTHR12357	KOG1901		BraA09g045050				2.75643	4.68898	3.60004
BraA01g009350	Bra040179	0	100	11.972	9.10955	13.4374	AT4G17750	ATHSF1,ATHSFA1A,HSF1,HSFA1A	heat shock factor 1	PF00447	PTHR10015,PTHR10015:SF7	KOG0627		BraA05g034080	Bra034710	0	100	38.6683	31.1263	40.2638	AT3G13060	ECT5	evolutionarily conserved C-terminal region 5	PF04146	PTHR12357:SF6,PTHR12357	KOG1901
BraA07g041750	Bra035056	0	100	29.6671	15.5212	22.8605	AT1G78670	ATGGH3,GGH3	gamma-glutamyl hydrolase 3	PF07722	PTHR11315	KOG1559		BraA01g009350	Bra040179	0	100	7.16565	8.45591	15.2007	AT4G17750	ATHSF1,ATHSFA1A,HSF1,HSFA1A	heat shock factor 1	PF00447	PTHR10015,PTHR10015:SF7	KOG0627
BraA03g021560	Bra000197	0	100	6.58505	2.23526	4.18009	AT2G40640		RING/U-box superfamily protein					BraA07g041750	Bra035056	0	100	22.9483	11.9661	21.51	AT1G78670	ATGGH3,GGH3	gamma-glutamyl hydrolase 3	PF07722	PTHR11315	KOG1559
BraA02g036470	Bra026522	0	100	29.819	38.8913	31.9213	AT3G25540	LAG1	TRAM, LAG1 and CLN8 (TLC) lipid-sensing domain containing protein	PF03798	PTHR12560	KOG1607		BraA03g021560	Bra000197	0	100	8.92633	2.01216	3.00364	AT2G40640		RING/U-box superfamily protein
BraA09g006110	Bra036518	0	100	126.941	34.614	24.9118	AT5G24490		30S ribosomal protein, putative	PF02482				BraA02g036470	Bra026522	0	100	33.7923	35.298	23.7122	AT3G25540	LAG1	TRAM, LAG1 and CLN8 (TLC) lipid-sensing domain containing protein	PF03798	PTHR12560	KOG1607
BraA06g012250	Bra026067	0	100	2.37498	1.10073	2.0834	AT1G16310		Cation efflux family protein	PF01545	PTHR11562,PTHR11562:SF10	KOG1485		BraA09g006110	Bra036518	0	100	159.697	5.02654	14.3537	AT5G24490		30S ribosomal protein, putative	PF02482
BraA01g027980	Bra031531	0	100	1.46929	5.94402	3.91783	AT1G60060		Serine/threonine-protein kinase WNK (With No Lysine)-related		PTHR13902:SF3,PTHR13902			BraA06g012250	Bra026067	0	100	8.6719	2.79801	19.1418	AT1G16310		Cation efflux family protein	PF01545	PTHR11562,PTHR11562:SF10	KOG1485
BraA06g042980	Bra033752	0	100	2.00458	17.6977	4.62566	AT5G44560	VPS2.2	SNF7 family protein	PF03357	PTHR10476,PTHR10476:SF4	KOG3230		BraA07g004880	Bra001954	0	100	1.53569	1.69484	2.09991	AT2G15980		Tetratricopeptide repeat (TPR)-like superfamily protein	PF01535	PTHR24015,PTHR24015:SF226
BraA01g016010	Bra013881	0	100	3.67166	6.13547	3.22345	AT4G25260		Plant invertase/pectin methylesterase inhibitor superfamily protein	PF04043	PTHR22931:SF14,PTHR22931			BraA01g016010	Bra013881	0	100	6.06259	5.10129	5.07406	AT4G25260		Plant invertase/pectin methylesterase inhibitor superfamily protein	PF04043	PTHR22931:SF14,PTHR22931
BraA06g011310	Bra026151	0	100	5.14214	2.90632	3.12274	AT1G15260							BraA07g008120	Bra015089	0	100	6.84162	10.1002	13.6394	AT3G24840		Sec14p-like phosphatidylinositol transfer family protein	PF03765,PF00650	PTHR23324,PTHR23324:SF5
BraA09g008870	Bra024437	1e-149	87.31	406.186	471.884	903.977	AT5G67590	FRO1	NADH-ubiquinone oxidoreductase-related	PF04800	PTHR12219	KOG3389		BraA09g008870	Bra024437	1e-149	87.31	449.003	535.305	1028.9	AT5G67590	FRO1	NADH-ubiquinone oxidoreductase-related	PF04800	PTHR12219	KOG3389
BraA05g006280	Bra005014	0	100	203.57	55.1189	15.9546	AT2G39770	CYT1,EMB101,GMP1,SOZ1,VTC1	Glucose-1-phosphate adenylyltransferase family protein	PF00483,PF00132	PTHR22572	KOG1322		BraA05g006280	Bra005014	0	100	123.256	42.2646	11.2897	AT2G39770	CYT1,EMB101,GMP1,SOZ1,VTC1	Glucose-1-phosphate adenylyltransferase family protein	PF00483,PF00132	PTHR22572	KOG1322
BraA05g041160	Bra039168	0	100	37.7952	27.0235	44.5451	AT3G02290		RING/U-box superfamily protein	PF00097	PTHR22766,PTHR22766:SF20	KOG0320		BraA05g041160	Bra039168	0	100	26.6304	25.3397	49.5471	AT3G02290		RING/U-box superfamily protein	PF00097	PTHR22766,PTHR22766:SF20	KOG0320
BraA09g066450	Bra032667	0	100	17.3915	27.4142	26.6993	AT1G02100		Leucine carboxyl methyltransferase	PF04072	PTHR13600	KOG2918		BraA09g066450	Bra032667	0	100	18.1072	25.9457	23.376	AT1G02100		Leucine carboxyl methyltransferase	PF04072	PTHR13600	KOG2918
BraA07g026170	Bra003604	0	100	11.9179	11.2381	11.2955	AT1G79560	EMB1047,EMB156,EMB36,FTSH12	FTSH protease 12	PF01434,PF00004	PTHR23076:SF1,PTHR23076	KOG0731		BraA03g040480	Bra001879	0	100	3.23712	4.68129	5.22241	AT3G22670		Pentatricopeptide repeat (PPR) superfamily protein	PF01535	PTHR24015
BraA05g009730	Bra005336	0	98.55	2.60544	2.6254	1.19554	AT2G35510	SRO1	similar to RCD one 1	PF02825,PF12174	PTHR14453,PTHR14453:SF5			BraA08g021520	Bra010599	0	99.93	46.6878	42.2585	41.6902	AT4G37440
BraA01g017450	Bra026410	0	98.77	2.67308	4.42092	5.12459	AT5G26710		Glutamyl/glutaminyl-tRNA synthetase, class Ic	PF03950,PF01535,PF00749	PTHR10119:SF16,PTHR10119	KOG1147		BraA01g017450	Bra026410	0	98.77	2.65654	4.40828	6.76361	AT5G26710		Glutamyl/glutaminyl-tRNA synthetase, class Ic	PF03950,PF01535,PF00749	PTHR10119:SF16,PTHR10119	KOG1147
BraA09g043090	Bra006881	0	99.94	10.5985	27.476	27.9125	AT3G51850	CPK13	calcium-dependent protein kinase 13	PF00036,PF00069	PTHR24349	KOG0032		BraA07g000300	Bra036478	0	97.9	18.2119	25.8678	18.5343	AT2G36070	ATTIM44-2,TIM44-2	translocase inner membrane subunit 44-2	PF04280	PTHR10721	KOG2580
BraA03g036700	Bra001573	0	100	6.06609	10.0161	11.033	AT3G14920		Peptide-N4-(N-acetyl-beta-glucosaminyl)asparagine amidase A protein	PF12222				BraA09g043090	Bra006881	0	99.94	16.9661	14.8592	32.0357	AT3G51850	CPK13	calcium-dependent protein kinase 13	PF00036,PF00069	PTHR24349	KOG0032
BraA09g002900	Bra034244	0	100	55.5925	76.2441	88.0732	AT3G26618	ERF1-3	eukaryotic release factor 1-3	PF03463,PF03465,PF03464	PTHR10113	KOG0688		BraA03g036700	Bra001573	0	100	6.21735	7.55769	11.1265	AT3G14920		Peptide-N4-(N-acetyl-beta-glucosaminyl)asparagine amidase A protein	PF12222
BraA07g014330	Bra012360	0	100	3.23439	2.97451	7.39558	AT1G23110							BraA09g002900	Bra034244	0	100	59.3048	66.0475	78.1412	AT3G26618	ERF1-3	eukaryotic release factor 1-3	PF03463,PF03465,PF03464	PTHR10113	KOG0688
BraA10g021910	Bra002141	0	100	18.2132	23.7159	37.695	AT5G18200		UTP:galactose-1-phosphate uridylyltransferases;ribose-5-phosphate adenylyltransferases	PF01087	PTHR11943	KOG2958		BraA10g021910	Bra002141	0	100	14.7241	24.2036	36.2655	AT5G18200		UTP:galactose-1-phosphate uridylyltransferases;ribose-5-phosphate adenylyltransferases	PF01087	PTHR11943	KOG2958
BraA07g028860	Bra003854	0	100	26.6728	43.6296	52.263	AT1G73180		Eukaryotic translation initiation factor eIF2A family protein	PF08662	PTHR13227	KOG2315		BraA03g015890	Bra022765	7e-175	100	2.70841	2.15631	1.17619	AT5G50720	ATHVA22E,HVA22E	HVA22 homologue E	PF03134	PTHR12300:SF11,PTHR12300
BraA01g043600	Bra036450	0	100	17.8642	28.6923	22.8703	AT3G03610		ELMO/CED-12 family protein	PF04727	PTHR12771,PTHR12771:SF3			BraA07g028860	Bra003854	0	100	29.7964	44.819	53.0028	AT1G73180		Eukaryotic translation initiation factor eIF2A family protein	PF08662	PTHR13227	KOG2315
BraA10g009300	Bra035722	0	100	13.3834	17.7627	20.1732	AT5G51050		Mitochondrial substrate carrier family protein	PF00153	PTHR24089,PTHR24089:SF34	KOG0036		BraA01g043600	Bra036450	0	100	15.4041	25.6126	21.2773	AT3G03610		ELMO/CED-12 family protein	PF04727	PTHR12771,PTHR12771:SF3
BraA01g028110	Bra031521	0	99.95	12.2954	4.80611	28.06	AT1G60190		ARM repeat superfamily protein	PF00514,PF04564	PTHR10372:SF4,PTHR10372			BraA10g009300	Bra035722	0	100	12.8748	14.0772	12.4434	AT5G51050		Mitochondrial substrate carrier family protein	PF00153	PTHR24089,PTHR24089:SF34	KOG0036
BraA05g002250	Bra004625	0	99.93	3.72529	4.00398	4.59859	AT2G41500	EMB2776,LIS	WD-40 repeat family protein / small nuclear ribonucleoprotein Prp4p-related	PF00400,PF08799	PTHR19846	KOG0272		BraA01g028110	Bra031521	0	99.95	30.0359	7.30177	17.5568	AT1G60190		ARM repeat superfamily protein	PF00514,PF04564	PTHR10372:SF4,PTHR10372
BraA05g010340	Bra005397	0	100	126.688	64.2095	112.402	AT2G34720	NF-YA4	nuclear factor Y, subunit A4	PF02045	PTHR12632			BraA05g002250	Bra004625	0	99.93	4.77478	4.02568	6.05395	AT2G41500	EMB2776,LIS	WD-40 repeat family protein / small nuclear ribonucleoprotein Prp4p-related	PF00400,PF08799	PTHR19846	KOG0272
BraA01g008980	Bra011035	0	100	29.5182	120.837	51.503	AT4G28510	ATPHB1,PHB1	prohibitin 1	PF01145	PTHR23222	KOG3090		BraA05g010340	Bra005397	0	100	105.024	68.434	104.164	AT2G34720	NF-YA4	nuclear factor Y, subunit A4	PF02045	PTHR12632
BraA07g040200	Bra015733	0	100	4.0579	8.10089	13.0551	AT1G76560	CP12-3	CP12 domain-containing protein 3	PF02672				BraA01g008980	Bra011035	0	100	38.315	96.7388	32.9479	AT4G28510	ATPHB1,PHB1	prohibitin 1	PF01145	PTHR23222	KOG3090
BraA04g030810	Bra040327	0	100	28.0453	46.8049	47.4137	AT2G45060		Uncharacterised conserved protein UCP022280					BraA07g040200	Bra015733	0	100	4.26338	7.19162	16.0823	AT1G76560	CP12-3	CP12 domain-containing protein 3	PF02672
BraA09g058400	Bra026734	0	100	22.3879	21.4659	25.7076	AT1G16040			PF06699	PTHR15095			BraA04g030810	Bra040327	0	100	52.8418	85.5116	71.6236	AT2G45060		Uncharacterised conserved protein UCP022280
BraA02g008600	Bra020076	0	97.64	9.13356	11.3213	8.81612	AT5G19960		RNA-binding (RRM/RBD/RNP motifs) family protein	PF00076	PTHR24012,PTHR24012:SF31	KOG4207		BraA09g058400	Bra026734	0	100	30.0676	30.2519	35.2356	AT1G16040			PF06699	PTHR15095
BraA05g004830	Bra004884	0	100	25.4268	74.4944	43.4174	AT2G45030		Translation elongation factor EFG/EF2 protein	PF03144,PF03764,PF00679,PF00009	PTHR23115,PTHR23115:SF13	KOG0465		BraA02g008600	Bra020076	0	97.64	15.8273	22.7135	17.9586	AT5G19960		RNA-binding (RRM/RBD/RNP motifs) family protein	PF00076	PTHR24012,PTHR24012:SF31	KOG4207
BraA01g006440	Bra011271	0	100	11.9397	12.9291	13.5591	AT4G31430							BraA03g003300	Bra005967	0	100	2.75051	2.14515	2.15881	AT5G08070	TCP17	TCP domain protein 17	PF03634
BraA03g027060	Bra000692	0	100	350.986	730.087	358.94	AT4G09800	RPS18C	S18 ribosomal protein	PF00416	PTHR10871	KOG3311		BraA01g006440	Bra011271	0	100	8.91857	8.95505	10.1697	AT4G31430
BraA03g035130				14.2727	29.6491	26.1787								BraA03g060850	Bra017838	7e-155	100	50.6445	51.486	46.1501	AT4G37608
BraA06g020020	Bra018186	1e-110	100	24.428	2.06259	1.41745	AT3G46880							BraA03g035130				12.1183	9.7534	12.7531
BraA08g019910	Bra010442	0	99.73	39.2776	126.126	106.203	AT4G26060		Ribosomal protein L18ae family		PTHR10052,PTHR10052:SF2			BraA06g020020	Bra018186	1e-110	100	179.356	6.754	1.51259	AT3G46880
BraA04g011240	Bra028203	0	100	13.8654	34.7445	24.7661	AT5G38720				PTHR13191			BraA08g019910	Bra010442	0	99.73	35.6888	175.293	177.085	AT4G26060		Ribosomal protein L18ae family		PTHR10052,PTHR10052:SF2
BraA01g000080	Bra011898	0	100	66.4406	60.0805	72.2465	AT4G38460	GGR	geranylgeranyl reductase	PF00348	PTHR12001,PTHR12001:SF8	KOG0776		BraA04g011240	Bra028203	0	100	27.2907	34.4197	23.6721	AT5G38720				PTHR13191
BraA07g038240				8.99317	3.396	5.30973								BraA01g000080	Bra011898	0	100	62.1174	49.5934	62.1426	AT4G38460	GGR	geranylgeranyl reductase	PF00348	PTHR12001,PTHR12001:SF8	KOG0776
BraA05g037080	Bra029762	0	100	9.19482	9.22771	8.62965	AT3G09370	AtMYB3R3,MYB3R-3	myb domain protein 3r-3	PF00249	PTHR10641			BraA05g037080	Bra029762	0	100	7.42154	11.9198	9.6504	AT3G09370	AtMYB3R3,MYB3R-3	myb domain protein 3r-3	PF00249	PTHR10641
BraA02g041320	Bra020529	0	99.95	23.1417	40.3617	30.2312	AT5G26710		Glutamyl/glutaminyl-tRNA synthetase, class Ic	PF03950,PF00043,PF00749	PTHR10119:SF16,PTHR10119	KOG1147		BraA02g041320	Bra020529	0	99.95	24.4835	36.171	26.7943	AT5G26710		Glutamyl/glutaminyl-tRNA synthetase, class Ic	PF03950,PF00043,PF00749	PTHR10119:SF16,PTHR10119	KOG1147
BraA05g013820	Bra018305	0	100	2603.33	427.849	239.124	AT2G30570	PSBW	photosystem II reaction center W	PF07123				BraA03g015600	Bra029186	0	100	5.61784	3.27756	6.0721	AT4G06634		zinc finger (C2H2 type) family protein		PTHR14003:SF2,PTHR14003
BraA09g003080	Bra039093	0	100	17.1487	28.7232	30.0042	AT3G27090		DCD (Development and Cell Death) domain protein	PF10539				BraA09g003080	Bra039093	0	100	21.3204	38.1099	25.1991	AT3G27090		DCD (Development and Cell Death) domain protein	PF10539
BraA02g035180	Bra026630	0	100	183.573	141.303	344.767	AT2G01850	ATXTH27,EXGT-A3,XTH27	endoxyloglucan transferase A3	PF00722,PF06955				BraA02g035180	Bra026630	0	100	35.0446	32.5383	397.002	AT2G01850	ATXTH27,EXGT-A3,XTH27	endoxyloglucan transferase A3	PF00722,PF06955
BraA06g000490	Bra038005	0	100	8.91525	10.6025	13.9625	AT1G55590		RNI-like superfamily protein	PF00646	PTHR23125:SF53,PTHR23125	KOG1947		BraA06g000490	Bra038005	0	100	8.48601	7.70588	13.5877	AT1G55590		RNI-like superfamily protein	PF00646	PTHR23125:SF53,PTHR23125	KOG1947
BraA04g025410	Bra017292	0	100	9.54268	28.6584	30.8572	AT2G35790			PF06979	PTHR13281	KOG4478		BraA04g025410	Bra017292	0	100	9.42762	30.9026	23.1769	AT2G35790			PF06979	PTHR13281	KOG4478
BraA05g012920	Bra005644	0	100	4.74814	11.9703	7.71861	AT2G31730		basic helix-loop-helix (bHLH) DNA-binding superfamily protein					BraA05g012920	Bra005644	0	100	5.88131	15.9261	6.15871	AT2G31730		basic helix-loop-helix (bHLH) DNA-binding superfamily protein
BraA07g033030	Bra004253	3e-98	100	14.7568	28.9219	32.9265	AT3G26100		Regulator of chromosome condensation (RCC1) family protein	PF00415	PTHR22870:SF24,PTHR22870	KOG1427		BraA07g033030	Bra004253	3e-98	100	11.1634	16.8077	22.9864	AT3G26100		Regulator of chromosome condensation (RCC1) family protein	PF00415	PTHR22870:SF24,PTHR22870	KOG1427
BraA09g056090	Bra031134	0	100	38.5951	52.654	86.8759	AT4G28400		Protein phosphatase 2C family protein	PF00481	PTHR13832,PTHR13832:SF146	KOG0698		BraA09g056090	Bra031134	0	100	42.7314	35.5892	92.6389	AT4G28400		Protein phosphatase 2C family protein	PF00481	PTHR13832,PTHR13832:SF146	KOG0698
BraA08g016660	Bra004775	0	98.24	3.11197	2.45969	7.75925	AT2G43640		Signal recognition particle, SRP9/SRP14 subunit	PF02290	PTHR12013	KOG1761		BraA06g020800	Bra038279	0	100	8.71318	12.5943	10.1446	AT3G45740		hydrolase family protein / HAD-superfamily protein		PTHR14269:SF4,PTHR14269	KOG1618
BraA06g020800	Bra038279	0	100	12.3603	25.2454	17.8856	AT3G45740		hydrolase family protein / HAD-superfamily protein		PTHR14269:SF4,PTHR14269	KOG1618		BraA09g003170	Bra039084	0	100	22.1077	44.1996	37.6526	AT3G27300	G6PD5	glucose-6-phosphate dehydrogenase 5	PF00479,PF02781	PTHR23429	KOG0563
BraA09g003170	Bra039084	0	100	21.8469	30.9108	30.8857	AT3G27300	G6PD5	glucose-6-phosphate dehydrogenase 5	PF00479,PF02781	PTHR23429	KOG0563		BraA04g012090	Bra025651	0	100	6.9087	6.78151	3.29288	AT5G39710	EMB2745	Tetratricopeptide repeat (TPR)-like superfamily protein	PF01535	PTHR24015
BraA04g012090	Bra025651	0	100	3.92826	8.66219	4.41816	AT5G39710	EMB2745	Tetratricopeptide repeat (TPR)-like superfamily protein	PF01535	PTHR24015			BraA02g022600	Bra008177	0	100	6.60638	6.43365	8.91349	AT3G50750	BEH1	BES1/BZR1 homolog 1	PF05687
BraA02g022600	Bra008177	0	100	1.63406	1.51957	2.06646	AT3G50750	BEH1	BES1/BZR1 homolog 1	PF05687				BraA06g008760				17.0702	32.7529	28.9715
BraA03g056180	Bra024043	0	99.97	2.81866	2.01224	4.89587	AT4G30790			PF10377,PF04108				BraA05g007970	Bra005182	0	100	5.97595	2.40019	6.28969	AT2G37585		Core-2/I-branching beta-1,6-N-acetylglucosaminyltransferase family protein	PF02485	PTHR19297:SF2,PTHR19297	KOG0799
BraA05g007970	Bra005182	0	100	16.4509	6.58232	15.9485	AT2G37585		Core-2/I-branching beta-1,6-N-acetylglucosaminyltransferase family protein	PF02485	PTHR19297:SF2,PTHR19297	KOG0799		BraA07g011070	Bra030154	0	100	27.3603	41.5863	162.344	AT1G29640		Protein of unknown function, DUF584	PF04520
BraA07g011070	Bra030154	0	100	18.4356	30.419	158.722	AT1G29640		Protein of unknown function, DUF584	PF04520				BraA01g011300	Bra020933	0	87.6	14.0743	4.72693	3.8078	AT4G20170		Domain of unknown function (DUF23)	PF01697	PTHR21461	KOG4735
BraA07g036250	Bra016114	0	100	26.5236	6.29859	9.03122	AT1G71810		Protein kinase superfamily protein	PF03109	PTHR10566,PTHR10566:SF10			BraA07g036250	Bra016114	0	100	17.9141	5.15603	5.7232	AT1G71810		Protein kinase superfamily protein	PF03109	PTHR10566,PTHR10566:SF10
BraA01g032830	Bra023926	0	100	5.11048	5.66318	11.8448	AT3G20800		Cell differentiation, Rcd1-like protein	PF04078	PTHR12262	KOG3036		BraA01g032830	Bra023926	0	100	4.0552	2.87748	5.1945	AT3G20800		Cell differentiation, Rcd1-like protein	PF04078	PTHR12262	KOG3036
BraA05g005040	Bra004897	0	100	7.43257	10.4049	11.9012	AT2G45280	ATRAD51C,RAD51C	RAS associated with diabetes protein 51C	PF08423	PTHR22942,PTHR22942:SF14	KOG1434		BraA05g005040	Bra004897	0	100	3.68912	4.32304	6.14163	AT2G45280	ATRAD51C,RAD51C	RAS associated with diabetes protein 51C	PF08423	PTHR22942,PTHR22942:SF14	KOG1434
BraA03g021140	Bra000156	0	100	22.622	20.015	23.8396	AT2G39940	COI1	RNI-like superfamily protein		PTHR23125:SF128,PTHR23125	KOG1947		BraA03g021140	Bra000156	0	100	16.7335	21.6361	28.9056	AT2G39940	COI1	RNI-like superfamily protein		PTHR23125:SF128,PTHR23125	KOG1947
BraA07g020830	Bra028525	0	99.7	22.7297	23.7861	23.8967	AT5G42080	ADL1,ADL1A,AG68,DL1,DRP1A,RSW9	dynamin-like protein	PF00350,PF02212,PF01031	PTHR11566:SF12,PTHR11566	KOG0446		BraA07g020830	Bra028525	0	99.7	13.0218	15.5323	15.0483	AT5G42080	ADL1,ADL1A,AG68,DL1,DRP1A,RSW9	dynamin-like protein	PF00350,PF02212,PF01031	PTHR11566:SF12,PTHR11566	KOG0446
BraA08g008660	Bra035490	0	100	91.5836	27.9449	24.953	AT1G32550		2Fe-2S ferredoxin-like superfamily protein	PF00111				BraA08g008660	Bra035490	0	100	115.375	13.9926	11.9874	AT1G32550		2Fe-2S ferredoxin-like superfamily protein	PF00111
BraA06g006690	Bra019988	0	100	12.8104	15.3027	13.3058	AT1G09810	ECT11	evolutionarily conserved C-terminal region 11	PF04146	PTHR12357,PTHR12357:SF6			BraA06g006690	Bra019988	0	100	13.2835	11.2605	10.2723	AT1G09810	ECT11	evolutionarily conserved C-terminal region 11	PF04146	PTHR12357,PTHR12357:SF6
BraA09g053060	Bra034257	0	82.91	7.45361	3.55328	2.80376	AT1G11280		S-locus lectin protein kinase family protein	PF00954,PF08276,PF07714,PF01453	PTHR24420,PTHR24420:SF708	KOG1187		BraA09g053060	Bra034257	0	82.91	10.5847	3.67614	2.67219	AT1G11280		S-locus lectin protein kinase family protein	PF00954,PF08276,PF07714,PF01453	PTHR24420,PTHR24420:SF708	KOG1187
BraA05g033700	Bra027434	0	100	42.3654	55.7745	43.069	AT3G13445	TBP1,TFIID-1	TATA binding protein 1	PF00352	PTHR10126	KOG3302		BraA05g033700	Bra027434	0	100	43.6649	62.2139	55.3579	AT3G13445	TBP1,TFIID-1	TATA binding protein 1	PF00352	PTHR10126	KOG3302
BraA05g031880	Bra027263	0	97.29	56.4172	66.5398	106.373	AT3G15290		3-hydroxyacyl-CoA dehydrogenase family protein	PF00725,PF02737	PTHR23309	KOG2304		BraA05g031880	Bra027263	0	97.29	31.9545	50.8937	87.4312	AT3G15290		3-hydroxyacyl-CoA dehydrogenase family protein	PF00725,PF02737	PTHR23309	KOG2304
BraA03g058130	Bra036979	0	100	9.31024	9.52506	13.3411	AT4G33740							BraA03g058130	Bra036979	0	100	18.9381	13.6891	17.8435	AT4G33740
BraA10g027930	Bra009075	4e-171	100	32.3503	30.2026	24.4581	AT2G19930		RNA-dependent RNA polymerase family protein		PTHR23079			BraA04g024620	Bra021908	0	100	17.3208	20.7601	13.6495	AT2G34410		O-acetyltransferase family protein	PF07779	PTHR13533:SF1,PTHR13533	KOG1699
BraA02g025550	Bra008439	0	100	38.8579	35.7082	39.2189	AT1G80780		Polynucleotidyl transferase, ribonuclease H-like superfamily protein	PF04857	PTHR10797	KOG0304		BraA02g025550	Bra008439	0	100	30.4436	37.6752	40.9959	AT1G80780		Polynucleotidyl transferase, ribonuclease H-like superfamily protein	PF04857	PTHR10797	KOG0304
BraA02g023510	Bra008261	0	100	20.2738	5.19604	16.7278	AT1G76490	HMG1,HMGR1	hydroxy methylglutaryl CoA reductase 1	PF00368	PTHR10572	KOG2480		BraA02g023510	Bra008261	0	100	19.7171	4.0078	10.0274	AT1G76490	HMG1,HMGR1	hydroxy methylglutaryl CoA reductase 1	PF00368	PTHR10572	KOG2480
BraA02g026990	Bra018554	0	99.77	9.698	21.169	17.6466	AT4G02400		U3 ribonucleoprotein (Utp) family protein	PF04615	PTHR14150	KOG2172		BraA02g026990	Bra018554	0	99.77	15.2665	10.4866	15.2552	AT4G02400		U3 ribonucleoprotein (Utp) family protein	PF04615	PTHR14150	KOG2172
BraA05g032010	Bra027279	0	100	8.86748	7.57059	18.7614	AT3G15095							BraA05g032010	Bra027279	0	100	13.4843	6.57002	15.4278	AT3G15095
BraA04g000600	Bra014394	0	100	7.91105	14.6248	12.2176	AT3G62760	ATGSTF13	Glutathione S-transferase family protein	PF02798,PF00043	PTHR11260,PTHR11260:SF55	KOG0867		BraA04g000600	Bra014394	0	100	7.42926	19.4227	26.7363	AT3G62760	ATGSTF13	Glutathione S-transferase family protein	PF02798,PF00043	PTHR11260,PTHR11260:SF55	KOG0867
BraA01g042130	Bra001189	0	86.21	1.82652	2.31858	1.24171	AT3G06270		Protein phosphatase 2C family protein	PF00481	PTHR13832:SF160,PTHR13832	KOG0698		BraA01g042130	Bra001189	0	86.21	4.73902	6.34864	5.69771	AT3G06270		Protein phosphatase 2C family protein	PF00481	PTHR13832:SF160,PTHR13832	KOG0698
BraA06g016480	Bra025863	0	100	48.3849	95.2522	70.858	AT1G20980	ATSPL14,FBR6,SPL14,SPL1R2	squamosa promoter binding protein-like 14	PF03110				BraA06g016480	Bra025863	0	100	42.7132	53.882	58.9331	AT1G20980	ATSPL14,FBR6,SPL14,SPL1R2	squamosa promoter binding protein-like 14	PF03110
BraA10g022920	Bra008585	0	100	17.6193	19.1861	22.7097	AT5G16880		Target of Myb protein 1	PF00790,PF03127	PTHR13856:SF27,PTHR13856	KOG1087		BraA10g022920	Bra008585	0	100	14.2186	24.8118	23.2734	AT5G16880		Target of Myb protein 1	PF00790,PF03127	PTHR13856:SF27,PTHR13856	KOG1087
BraA05g002420	Bra004645	0	100	8.18496	17.9712	12.6433	AT2G41730							BraA08g021110	Bra010559	0	99.91	15.7958	12.1036	13.1197	AT4G36550		ARM repeat superfamily protein	PF04564,PF05804	PTHR22849
BraA06g030540	Bra009651	0	100	51.2918	16.7631	23.4414	AT2G17320		Uncharacterised conserved protein (UCP030210)	PF01937	PTHR12280,PTHR12280:SF11	KOG4584		BraA06g030540	Bra009651	0	100	40.9842	12.5378	20.2464	AT2G17320		Uncharacterised conserved protein (UCP030210)	PF01937	PTHR12280,PTHR12280:SF11	KOG4584
BraA07g001540	Bra038854	0	99.53	12.0709	17.3923	33.2252	AT3G28430			PF09758,PF00011	PTHR21481	KOG2219		BraA07g001540	Bra038854	0	99.53	12.2402	15.3669	27.8734	AT3G28430			PF09758,PF00011	PTHR21481	KOG2219
BraA06g014740	Bra025711	0	99.67	25.3023	21.6293	39.5657	AT1G19140			PF08511	PTHR21427:SF2,PTHR21427	KOG2969		BraA06g014740	Bra025711	0	99.67	22.3949	27.491	36.2583	AT1G19140			PF08511	PTHR21427:SF2,PTHR21427	KOG2969
BraA02g036760	Bra036349	0	100	16.842	23.3169	30.2651	AT3G26100		Regulator of chromosome condensation (RCC1) family protein	PF00415	PTHR22870:SF24,PTHR22870			BraA02g036760	Bra036349	0	100	6.07317	12.2839	19.2306	AT3G26100		Regulator of chromosome condensation (RCC1) family protein	PF00415	PTHR22870:SF24,PTHR22870
BraA04g024760	Bra021926	0	100	1.29839	1.186	3.63119	AT2G34710	ATHB-14,ATHB14,PHB,PHB-1D	Homeobox-leucine zipper family protein / lipid-binding START domain-containing protein	PF01852,PF00046,PF08670	PTHR24326,PTHR24326:SF218	KOG0483		BraA05g011410	Bra005496	0	100	25.1913	27.3468	25.4133	AT2G33410		RNA-binding (RRM/RBD/RNP motifs) family protein	PF00076	PTHR24012:SF14,PTHR24012	KOG4205
BraA05g036130	Bra029857	0	100	55.6024	59.5722	73.9646	AT3G10620	ATNUDX26,NUDX26	nudix hydrolase homolog 26	PF00293,PF00833	PTHR10732	KOG0187		BraA05g036130	Bra029857	0	100	28.9634	68.4188	65.8461	AT3G10620	ATNUDX26,NUDX26	nudix hydrolase homolog 26	PF00293,PF00833	PTHR10732	KOG0187
BraA05g035350	Bra034830	0	99.96	31.1864	28.0093	21.2578	AT3G11560		LETM1-like protein	PF07766	PTHR14009:SF4,PTHR14009	KOG1043		BraA05g035350	Bra034830	0	99.96	19.4024	15.3182	17.9205	AT3G11560		LETM1-like protein	PF07766	PTHR14009:SF4,PTHR14009	KOG1043
BraA09g001310	Bra034178	0	100	41.1526	38.4413	46.3808	AT4G03020		transducin family protein / WD-40 repeat family protein	PF00400	PTHR19847:SF3,PTHR19847	KOG0266		BraA09g001310	Bra034178	0	100	41.7541	33.0406	36.1301	AT4G03020		transducin family protein / WD-40 repeat family protein	PF00400	PTHR19847:SF3,PTHR19847	KOG0266
BraA05g036080	Bra029862	0	100	20.6303	22.1034	23.0405	AT3G10730	ATSUN2,SUN2	SAD1/UNC-84 domain protein 2	PF07738	PTHR12911:SF4,PTHR12911	KOG2687		BraA05g036080	Bra029862	0	100	16.239	21.5536	22.2039	AT3G10730	ATSUN2,SUN2	SAD1/UNC-84 domain protein 2	PF07738	PTHR12911:SF4,PTHR12911	KOG2687
BraA03g051790	Bra019884	0	92.21	11.8251	14.3206	10.4037	AT1G11070							BraA03g051790	Bra019884	0	92.21	10.4278	12.6574	15.5133	AT1G11070
BraA03g041390	Bra013238	0	99.95	5.72495	5.60839	7.04275	AT3G24870		Helicase/SANT-associated, DNA binding protein	PF07529	PTHR10799:SF217,PTHR10799			BraA03g041390	Bra013238	0	99.95	5.07779	3.2321	5.4983	AT3G24870		Helicase/SANT-associated, DNA binding protein	PF07529	PTHR10799:SF217,PTHR10799
BraA07g021230	Bra003132	2e-139	100	35.3355	43.9197	55.1285	AT2G37120		S1FA-like DNA-binding protein	PF04689				BraA07g021230	Bra003132	2e-139	100	33.1081	35.3423	54.4916	AT2G37120		S1FA-like DNA-binding protein	PF04689
BraA08g030690	Bra016747	0	100	23.7056	14.8498	5.31736	AT1G12940	ATNRT2.5,NRT2.5	nitrate transporter2.5	PF01554,PF07690	PTHR24003,PTHR24003:SF2	KOG2533		BraA08g030690	Bra016747	0	100	8.7393	12.1722	4.20783	AT1G12940	ATNRT2.5,NRT2.5	nitrate transporter2.5	PF01554,PF07690	PTHR24003,PTHR24003:SF2	KOG2533
BraA03g030810	Bra001034	0	100	7.92323	20.4708	25.7552	AT3G02170	LNG2	longifolia2					BraA03g030810	Bra001034	0	100	22.6363	15.4005	18.741	AT3G02170	LNG2	longifolia2
BraA07g021370	Bra003147	0	100	26.9073	45.1603	35.5351	AT3G53580		diaminopimelate epimerase family protein	PF01678				BraA07g021370	Bra003147	0	100	52.764	58.8042	31.3043	AT3G53580		diaminopimelate epimerase family protein	PF01678
BraA09g007550	Bra035869	0	100	3.13609	8.78182	4.18866	AT5G62990	emb1692	Ubiquitin carboxyl-terminal hydrolase family protein	PF11955				BraA09g007550	Bra035869	0	100	6.46068	7.55716	2.66655	AT5G62990	emb1692	Ubiquitin carboxyl-terminal hydrolase family protein	PF11955
BraA05g041500	Bra040607	0	100	19.0546	19.1743	22.543	AT3G02870	VTC4	Inositol monophosphatase family protein	PF00459	PTHR20854:SF4,PTHR20854	KOG2951		BraA02g012430	Bra020459	0	100	3.34061	27.3292	1.04908	AT5G57220	CYP81F2	cytochrome P450, family 81, subfamily F, polypeptide 2	PF00067	PTHR24298:SF44,PTHR24298	KOG0156
BraA03g012400	Bra006817	0	100	36.1047	74.1673	108.711	AT5G57490	ATVDAC4,VDAC4	voltage dependent anion channel 4	PF01459	PTHR11743:SF14,PTHR11743	KOG3126		BraA08g031100	Bra016782	0	100	9.07731	1.50177	1.41364	AT1G12220	RPS5	Disease resistance protein (CC-NBS-LRR class) family	PF00931	PTHR23155,PTHR23155:SF108	KOG4658
BraA09g049250	Bra007441	0	100	28.3627	31.716	36.9312	AT3G59280	TXR1	Protein Transporter, Pam16	PF03656	PTHR12388	KOG3442		BraA03g012400	Bra006817	0	100	34.0836	65.1013	131.614	AT5G57490	ATVDAC4,VDAC4	voltage dependent anion channel 4	PF01459	PTHR11743:SF14,PTHR11743	KOG3126
BraA03g002530	Bra005896	0	100	7.48779	2.79604	5.4529	AT3G11720		Polyketide cyclase/dehydrase and lipid transport superfamily protein					BraA09g049250	Bra007441	0	100	23.8717	42.3014	43.8029	AT3G59280	TXR1	Protein Transporter, Pam16	PF03656	PTHR12388	KOG3442
BraA03g052180	Bra019196	0	100	39.0016	84.9035	61.8258	AT4G25030							BraA03g002530	Bra005896	0	100	10.0994	5.19693	6.48246	AT3G11720		Polyketide cyclase/dehydrase and lipid transport superfamily protein
BraA06g016430				32.2878	24.1435	28.8519								BraA03g052180	Bra019196	0	100	63.0644	112.623	109.829	AT4G25030
BraA01g034790	Bra021283	0	100	3.23593	5.98122	5.49871	AT3G17910	SURF1	Surfeit locus 1 cytochrome c oxidase biogenesis protein	PF02104	PTHR23427,PTHR23427:SF2	KOG1563		BraA06g016430				39.1961	16.518	21.4421
BraA07g002350	Bra039611	0	98.77	11.6354	11.1468	9.58523	AT2G18410			PF10483				BraA07g005430				76.868	131.546	42.6551
BraA09g001080	Bra037418	0	96.32	4.41893	4.47359	6.01889	AT4G01510	ARV2	Arv1-like protein	PF04161	PTHR14467	KOG3134		BraA09g001080	Bra037418	0	96.32	7.76202	7.03662	7.77845	AT4G01510	ARV2	Arv1-like protein	PF04161	PTHR14467	KOG3134
BraA03g061250	Bra017873	0	100	9.63436	12.3338	15.183	AT4G39920	POR,TFC C	C-CAP/cofactor C-like domain-containing protein	PF07986	PTHR15139	KOG2512		BraA03g061250	Bra017873	0	100	8.7828	13.8136	15.1444	AT4G39920	POR,TFC C	C-CAP/cofactor C-like domain-containing protein	PF07986	PTHR15139	KOG2512
BraA10g028430	Bra009121	0	100	28.3563	17.3253	28.54	AT5G05610	AL1	alfin-like 1	PF00628,PF12165	PTHR23123	KOG1632		BraA10g028430	Bra009121	0	100	16.7901	7.43592	8.76532	AT5G05610	AL1	alfin-like 1	PF00628,PF12165	PTHR23123	KOG1632
BraA07g037090	Bra016034	0	100	98.2251	29.6277	105.657	AT1G72770	HAB1	homology to ABI1	PF00481	PTHR13832:SF115,PTHR13832	KOG0698		BraA07g037090	Bra016034	0	100	72.3084	35.7395	85.2311	AT1G72770	HAB1	homology to ABI1	PF00481	PTHR13832:SF115,PTHR13832	KOG0698
BraA02g033200	Bra022063	0	99.86	31.4806	42.0066	22.7947	AT5G46780		VQ motif-containing protein	PF05678				BraA02g033200	Bra022063	0	99.86	23.9578	30.8207	20.1907	AT5G46780		VQ motif-containing protein	PF05678
BraA01g012170	Bra013528	0	100	130.978	150.896	167.709	AT4G21450		PapD-like superfamily protein	PF00635	PTHR10809	KOG0439		BraA01g012170	Bra013528	0	100	69.2766	106.611	174.771	AT4G21450		PapD-like superfamily protein	PF00635	PTHR10809	KOG0439
BraA08g020390	Bra010489	0	100	27.3948	39.7066	47.7071	AT4G24550		Clathrin adaptor complexes medium subunit family protein	PF01217,PF00928	PTHR11998:SF13,PTHR11998	KOG0937		BraA08g020390	Bra010489	0	100	14.3708	17.7257	20.1542	AT4G24550		Clathrin adaptor complexes medium subunit family protein	PF01217,PF00928	PTHR11998:SF13,PTHR11998	KOG0937
BraA10g032160	Bra009481	0	99.87	2.8667	2.06096	1.24027	AT5G04160		Nucleotide-sugar transporter family protein	PF03151	PTHR11132	KOG1441		BraA03g037870	Bra001658	2e-144	100	38.0913	91.3874	60.902	AT3G17300
BraA03g037870	Bra001658	2e-144	100	42.7646	93.5141	103.731	AT3G17300							BraA01g040860	Bra034056	0	99.84	66.8315	15.1048	19.1687	AT3G09210	PTAC13	plastid transcriptionally active 13	PF02357
BraA01g040860	Bra034056	0	99.84	57.3051	27.7863	27.6367	AT3G09210	PTAC13	plastid transcriptionally active 13	PF02357				BraA07g033010	Bra004251	0	100	11.5497	11.9917	18.9684	AT1G67730	ATKCR1,KCR1,YBR159	beta-ketoacyl reductase 1	PF00106	PTHR24316:SF38,PTHR24316	KOG1014
BraA07g033010	Bra004251	0	100	8.94638	9.1705	21.2257	AT1G67730	ATKCR1,KCR1,YBR159	beta-ketoacyl reductase 1	PF00106	PTHR24316:SF38,PTHR24316	KOG1014		BraA05g036770	Bra029797	5e-156	100	276.477	66.8632	99.413	AT3G09860
BraA05g036770	Bra029797	5e-156	100	157.401	90.2116	110.658	AT3G09860							BraA04g005280	Bra014800	0	98.1	6.91399	4.21723	3.2041	AT3G54610	BGT,GCN5,HAC3,HAG01,HAG1,HAT1	histone acetyltransferase of the GNAT family 1	PF00439,PF00583	PTHR22880:SF6,PTHR22880
BraA04g005280	Bra014800	0	98.1	3.43958	4.45085	3.89447	AT3G54610	BGT,GCN5,HAC3,HAG01,HAG1,HAT1	histone acetyltransferase of the GNAT family 1	PF00439,PF00583	PTHR22880:SF6,PTHR22880			BraA06g036010	Bra037530	0	100	45.7953	39.7582	35.8395	AT3G32930
BraA06g036010	Bra037530	0	100	53.0605	44.4383	43.0222	AT3G32930							BraA04g025020	Bra017329	0	100	5.06523	4.54971	5.96514	AT2G35230	IKU1	VQ motif-containing protein	PF05678
BraA04g025020	Bra017329	0	100	4.6162	6.65918	6.88761	AT2G35230	IKU1	VQ motif-containing protein	PF05678				BraA07g029310	Bra003902	0	100	1.59886	20.7072	4.13969	AT1G71970			PF05097
BraA07g029310	Bra003902	0	100	1.05303	6.01205	1.08313	AT1G71970			PF05097				BraA05g034250	Bra034725	0	100	41.6942	83.9924	34.8338	AT3G12830		SAUR-like auxin-responsive protein family	PF02519
BraA05g034250	Bra034725	0	100	100.904	66.6266	61.5735	AT3G12830		SAUR-like auxin-responsive protein family	PF02519				BraA02g001460	Bra028780	0	99.69	2.01612	10.6552	11.1465	AT5G04760		Duplicated homeodomain-like superfamily protein	PF00249	PTHR25040:SF29,PTHR25040
BraA02g001460	Bra028780	0	99.69	2.57416	3.98702	4.90042	AT5G04760		Duplicated homeodomain-like superfamily protein	PF00249	PTHR25040:SF29,PTHR25040			BraA05g016700	Bra040568	0	100	1.87378	1.9565	2.24403	AT1G53760			PF10173		KOG4539
BraA05g016700	Bra040568	0	100	2.45698	3.41328	3.78973	AT1G53760			PF10173		KOG4539		BraA10g025390	Bra008830	0	100	38.5603	76.5718	65.9864	AT5G13430		Ubiquinol-cytochrome C reductase iron-sulfur subunit	PF02921,PF00355	PTHR10134	KOG1671
BraA10g025390	Bra008830	0	100	49.2847	83.6995	82.8848	AT5G13430		Ubiquinol-cytochrome C reductase iron-sulfur subunit	PF02921,PF00355	PTHR10134	KOG1671		BraA08g023100	Bra010752	0	100	13.7153	11.7096	9.76476	AT4G14220	RHF1A	RING-H2 group F1A	PF00097	PTHR22764,PTHR22764:SF49	KOG1493
BraA08g023100	Bra010752	0	100	11.1661	9.36463	7.62131	AT4G14220	RHF1A	RING-H2 group F1A	PF00097	PTHR22764,PTHR22764:SF49	KOG1493		BraA05g033190	Bra027394	0	99.93	29.8357	7.25631	31.4352	AT3G13810	AtIDD11,IDD11	indeterminate(ID)-domain 11	PF12171	PTHR10593	KOG3576
BraA05g033190	Bra027394	0	99.93	23.4263	7.20706	30.1242	AT3G13810	AtIDD11,IDD11	indeterminate(ID)-domain 11	PF12171	PTHR10593	KOG3576		BraA05g039380	Bra001177	0	91.48	33.4101	72.2089	213.62	AT3G05970	ATLACS6,LACS6	long-chain acyl-CoA synthetase 6	PF00501	PTHR24096	KOG1256
BraA05g039380	Bra001177	0	91.48	54.0554	104.923	156.612	AT3G05970	ATLACS6,LACS6	long-chain acyl-CoA synthetase 6	PF00501	PTHR24096	KOG1256		BraA09g059620	Bra026851	0	100	4.57571	3.27271	2.53066	AT1G14180		RING/U-box superfamily protein
BraA09g059620	Bra026851	0	100	2.28862	2.87128	2.08193	AT1G14180		RING/U-box superfamily protein					BraA10g014950	Bra002766	0	100	35.2983	33.8208	92.5472	AT5G57050	ABI2,AtABI2	Protein phosphatase 2C family protein	PF00481	PTHR13832:SF115,PTHR13832	KOG0698
BraA10g011840	Bra003052	0	100	2.16254	2.37728	3.45435	AT5G53500		Transducin/WD40 repeat-like superfamily protein	PF00400	PTHR14221	KOG0283		BraA07g005000	Bra015243	0	99.91	7.88921	5.24215	9.3291	AT2G15860
BraA10g014950	Bra002766	0	100	34.3473	20.4335	57.6383	AT5G57050	ABI2,AtABI2	Protein phosphatase 2C family protein	PF00481	PTHR13832:SF115,PTHR13832	KOG0698		BraA03g036740	Bra001577	0	100	92.7885	134.203	31.0561	AT3G14990		Class I glutamine amidotransferase-like superfamily protein	PF01965	PTHR11019:SF4,PTHR11019	KOG2764
BraA07g005000	Bra015243	0	99.91	14.9267	13.3755	20.0952	AT2G15860							BraA09g060060	Bra019718	0	92.42	72.7575	34.3985	29.7551	AT1G13560	AAPT1,ATAAPT1	aminoalcoholphosphotransferase 1	PF01066	PTHR10414:SF4,PTHR10414	KOG2877
BraA03g036740	Bra001577	0	100	90.4274	108.537	28.0496	AT3G14990		Class I glutamine amidotransferase-like superfamily protein	PF01965	PTHR11019:SF4,PTHR11019	KOG2764		BraA06g007690	Bra019897	0	100	3.07851	3.17634	1.50097	AT1G10850		Leucine-rich repeat protein kinase family protein	PF00560,PF00069,PF08263	PTHR24420	KOG1187
BraA09g060060	Bra019718	0	92.42	51.7898	41.3108	29.807	AT1G13560	AAPT1,ATAAPT1	aminoalcoholphosphotransferase 1	PF01066	PTHR10414:SF4,PTHR10414	KOG2877		BraA09g037020	Bra032831	0	100	8.88969	12.9468	5.77908	AT1G27470		transducin family protein / WD-40 repeat family protein	PF00400	PTHR22841:SF4,PTHR22841	KOG2048
BraA09g037020	Bra032831	0	100	7.0856	15.3098	8.8582	AT1G27470		transducin family protein / WD-40 repeat family protein	PF00400	PTHR22841:SF4,PTHR22841	KOG2048		BraA09g024070	Bra017380	0	100	5.4097	4.11771	7.13046	AT2G03667		Asparagine synthase family protein	PF00733	PTHR11772
BraA08g023740	Bra010815	0	99.75	11.678	16.1227	19.9485	AT1G29750	RKF1	receptor-like kinase in flowers 1	PF11721,PF07714	PTHR24420:SF698,PTHR24420	KOG1187		BraA08g023740	Bra010815	0	99.75	17.3864	8.44099	35.0738	AT1G29750	RKF1	receptor-like kinase in flowers 1	PF11721,PF07714	PTHR24420:SF698,PTHR24420	KOG1187
BraA06g016250	Bra025845	0	100	18.9303	17.3056	16.9213	AT1G20816							BraA06g016250	Bra025845	0	100	26.378	19.4876	18.811	AT1G20816
BraA05g010310	Bra032280	5e-37	95.79	5.04607	10.8744	7.38384	AT1G49330		hydroxyproline-rich glycoprotein family protein					BraA01g016970	Bra026455	0	100	114.116	154.238	114.481	AT5G56710		Ribosomal protein L31e family protein	PF01198	PTHR10956	KOG0893
BraA05g024710	Bra039958	0	100	15.9003	16.0668	17.2573	AT3G22520							BraA09g008260	Bra037778	0	100	1.2004	2.03772	3.38047	AT5G64520	ATXRCC2,XRCC2	homolog of X-ray repair cross complementing 2 (XRCC2)		PTHR22942,PTHR22942:SF5	KOG2859
BraA09g007080	Bra035916	0	100	87.4828	36.6129	65.6095	AT5G61670							BraA05g010310	Bra032280	5e-37	95.79	3.97606	12.0221	3.96094	AT1G49330		hydroxyproline-rich glycoprotein family protein
BraA09g054100	Bra039214	0	99.8	41.5994	40.6768	46.8691	AT2G23790		Protein of unknown function (DUF607)	PF04678	PTHR13462:SF4,PTHR13462	KOG2966		BraA09g007080	Bra035916	0	100	31.4	12.4377	45.8467	AT5G61670
BraA03g002280	Bra005872	0	100	14.2219	13.5869	17.0818	AT5G05987	PRA1.A2	prenylated RAB acceptor 1.A2	PF03208	PTHR12859	KOG4050		BraA09g054100	Bra039214	0	99.8	50.0623	195.839	260.272	AT2G23790		Protein of unknown function (DUF607)	PF04678	PTHR13462:SF4,PTHR13462	KOG2966
BraA06g026350	Bra010114	0	100	121.932	34.7585	64.1662	AT5G62700	TUB3	tubulin beta chain 3	PF03953,PF00091	PTHR11588	KOG1375		BraA03g002280	Bra005872	0	100	12.5181	16.1818	20.3651	AT5G05987	PRA1.A2	prenylated RAB acceptor 1.A2	PF03208	PTHR12859	KOG4050
BraA05g014140	Bra018338	0	100	27.3561	54.3501	46.7511	AT2G30110	ATUBA1,MOS5,UBA1	ubiquitin-activating enzyme 1	PF09358,PF00899,PF10585,PF02134	PTHR10953:SF4,PTHR10953	KOG2012		BraA06g026350	Bra010114	0	100	142.716	31.1094	55.8392	AT5G62700	TUB3	tubulin beta chain 3	PF03953,PF00091	PTHR11588	KOG1375
BraA02g034360	Bra014343	0	100	42.0367	51.3535	95.9947	AT2G01100							BraA05g014140	Bra018338	0	100	28.8329	45.1785	48.3363	AT2G30110	ATUBA1,MOS5,UBA1	ubiquitin-activating enzyme 1	PF09358,PF00899,PF10585,PF02134	PTHR10953:SF4,PTHR10953	KOG2012
BraA01g002970	Bra011616	0	100	170.834	94.4141	106.917	AT4G35450	AFT,AKR2,AKR2A	ankyrin repeat-containing protein 2	PF00023	PTHR24193	KOG4214		BraA02g034360	Bra014343	0	100	19.2722	44.1678	70.9686	AT2G01100
BraA05g040290	Bra040413	0	100	10.9344	1.32228	2.717	AT3G04890		Uncharacterized conserved protein (DUF2358)	PF10184				BraA04g028160	Bra017033	0	98.88	12.1273	10.4189	2.42196	AT2G40095		Alpha/beta hydrolase related protein	PF10457
BraA03g031140	Bra001064	0	100	16.1838	25.2735	2.17624	AT3G02800		Tyrosine phosphatase family protein	PF03162		KOG1572		BraA10g022540	Bra013977	0	100	34.5764	45.6705	49.1843	AT5G17440		LUC7 related protein	PF03194	PTHR12375,PTHR12375:SF2	KOG0796
BraA01g039780	Bra034165	0	99.74	41.0582	36.9293	42.6653	AT3G11100		sequence-specific DNA binding transcription factors	PF10545		KOG4282		BraA02g019880	Bra007924	0	99.89	42.2201	53.3851	12.5055	AT1G70560	SAV3,TAA1,WEI8	tryptophan aminotransferase of Arabidopsis 1	PF04864	PTHR11751,PTHR11751:SF162
BraA02g011330	Bra020343	0	100	139.742	69.1341	93.7776	AT5G58950		Protein kinase superfamily protein	PF07714	PTHR23257:SF81,PTHR23257	KOG0192		BraA01g039780	Bra034165	0	99.74	11.9256	20.3142	30.7418	AT3G11100		sequence-specific DNA binding transcription factors	PF10545		KOG4282
BraA03g005010	Bra006124	0	99.87	53.5803	141.048	60.5143	AT5G11880		Pyridoxal-dependent decarboxylase family protein	PF00278,PF02784	PTHR11482,PTHR11482:SF5	KOG0622		BraA03g052560	Bra019159	0	100	8.81229	6.76468	7.34668	AT4G25520	SLK1	SEUSS-like 1		PTHR10378:SF6,PTHR10378
BraA06g040730	Bra024903	0	100	10.2691	11.8813	11.2585	AT2G01130		DEA(D/H)-box RNA helicase family protein	PF00271,PF00035,PF07717,PF00270,PF04408	PTHR18934:SF68,PTHR18934	KOG0920		BraA01g037130	Bra021570	0	100	124.974	6.25593	7.37498	AT3G14690	CYP72A15	cytochrome P450, family 72, subfamily A, polypeptide 15	PF00067	PTHR24282,PTHR24282:SF174	KOG0157
BraA03g019330	Bra023098	0	100	56.0205	61.4892	49.4053	AT2G37110		PLAC8 family protein	PF04749	PTHR15907,PTHR15907:SF11			BraA06g040730	Bra024903	0	100	10.6434	8.0667	10.2726	AT2G01130		DEA(D/H)-box RNA helicase family protein	PF00271,PF00035,PF07717,PF00270,PF04408	PTHR18934:SF68,PTHR18934	KOG0920
BraA01g021650	Bra036918	0	100	16.44	19.9485	31.246	AT4G14990		Topoisomerase II-associated protein PAT1		PTHR21551			BraA03g019330	Bra023098	0	100	59.0747	83.4182	59.9921	AT2G37110		PLAC8 family protein	PF04749	PTHR15907,PTHR15907:SF11
BraA07g020030	Bra025627	0	90.06	18.079	32.6894	31.4224	AT5G39990		Core-2/I-branching beta-1,6-N-acetylglucosaminyltransferase family protein	PF02485	PTHR19297,PTHR19297:SF2	KOG0799		BraA01g021650	Bra036918	0	100	12.2933	10.0108	30.4157	AT4G14990		Topoisomerase II-associated protein PAT1		PTHR21551
BraA01g003590	Bra011556	0	100	142.037	176.333	226.137	AT4G34720	ATVHA-C1,AVA-P1,VHA-C1	ATPase, F0/V0 complex, subunit C protein	PF00137	PTHR10263	KOG0232		BraA07g020030	Bra025627	0	90.06	11.7533	22.0035	22.0802	AT5G39990		Core-2/I-branching beta-1,6-N-acetylglucosaminyltransferase family protein	PF02485	PTHR19297,PTHR19297:SF2	KOG0799
BraA03g042950	Bra013091	0	100	279.405	361.601	44.2317	AT2G15890	MEE14	maternal effect embryo arrest 14					BraA01g003590	Bra011556	0	100	155.96	138.324	182.834	AT4G34720	ATVHA-C1,AVA-P1,VHA-C1	ATPase, F0/V0 complex, subunit C protein	PF00137	PTHR10263	KOG0232
BraA10g032560	Bra009521	0	100	68.9615	40.5676	53.8592	AT5G03650	SBE2.2	starch branching enzyme 2.2	PF00128,PF02922,PF02806	PTHR10357:SF27,PTHR10357	KOG0470		BraA03g042950	Bra013091	0	100	405.101	28.8445	33.7226	AT2G15890	MEE14	maternal effect embryo arrest 14
BraA09g017420	Bra027821	0	100	35.9747	3.98447	10.2568	AT1G60000		RNA-binding (RRM/RBD/RNP motifs) family protein	PF00076	PTHR24012,PTHR24012:SF56	KOG0131		BraA09g017420	Bra027821	0	100	40.5977	2.05863	3.92641	AT1G60000		RNA-binding (RRM/RBD/RNP motifs) family protein	PF00076	PTHR24012,PTHR24012:SF56	KOG0131
BraA03g043890	Bra012996	0	99.93	12.0419	10.5102	7.19419	AT5G60920	COB	COBRA-like extracellular glycosyl-phosphatidyl inositol-anchored protein family	PF04833				BraA03g043890	Bra012996	0	99.93	22.8225	10.8384	4.0385	AT5G60920	COB	COBRA-like extracellular glycosyl-phosphatidyl inositol-anchored protein family	PF04833
BraA01g019360	Bra030205	3e-87	99.44	217.799	227.222	317.58	AT4G17240			PF05479				BraA01g019360	Bra030205	3e-87	99.44	167.827	179.437	276.327	AT4G17240			PF05479
BraA01g041410	Bra040020	0	100	6.19322	21.641	11.1049	AT3G07650	COL9	CONSTANS-like 9	PF06203				BraA01g041410	Bra040020	0	100	11.9149	19.1431	21.7585	AT3G07650	COL9	CONSTANS-like 9	PF06203
BraA10g009650	Bra039597	0	100	38.6425	36.0892	2.17662	AT2G43590		Chitinase family protein	PF00182	PTHR22595:SF7,PTHR22595			BraA02g025460	Bra008429	0	100	9.57956	11.0422	12.091	AT1G80930		MIF4G domain-containing protein / MA3 domain-containing protein	PF02854,PF02847	PTHR18034,PTHR18034:SF3	KOG2140
BraA02g025460	Bra008429	0	100	12.2959	14.3302	15.1863	AT1G80930		MIF4G domain-containing protein / MA3 domain-containing protein	PF02854,PF02847	PTHR18034,PTHR18034:SF3	KOG2140		BraA01g010350	Bra013355	0	100	7.12416	3.83194	3.91404	AT4G18840		Pentatricopeptide repeat (PPR-like) superfamily protein	PF01535	PTHR24015:SF47,PTHR24015
BraA01g010350	Bra013355	0	100	4.32141	7.63849	4.58589	AT4G18840		Pentatricopeptide repeat (PPR-like) superfamily protein	PF01535	PTHR24015:SF47,PTHR24015			BraA03g025340	Bra000533	0	98.01	28.3006	23.6132	30.143	AT2G26810		Putative methyltransferase family protein	PF10294	PTHR23108
BraA03g025340	Bra000533	0	98.01	16.8651	23.3078	27.1163	AT2G26810		Putative methyltransferase family protein	PF10294	PTHR23108			BraA06g003280	Bra018848	0	100	2.81177	14.4009	11.3679	AT1G50420	SCL-3,SCL3	scarecrow-like 3	PF03514
BraA06g003280	Bra018848	0	100	5.7552	19.7657	17.1461	AT1G50420	SCL-3,SCL3	scarecrow-like 3	PF03514				BraA03g059440	Bra017713	0	100	10.4588	7.73252	4.85671	AT4G35480	RHA3B	RING-H2 finger A3B	PF00097	PTHR22764:SF16,PTHR22764
BraA03g059440	Bra017713	0	100	5.95414	5.61339	1.02436	AT4G35480	RHA3B	RING-H2 finger A3B	PF00097	PTHR22764:SF16,PTHR22764			BraA01g009750	Bra013294	0	97.24	4.13572	1.61413	1.92237	AT5G41690		RNA-binding (RRM/RBD/RNP motifs) family protein	PF00076	PTHR13734,PTHR13734:SF15	KOG0123
BraA01g009750	Bra013294	0	97.24	4.30014	1.81969	2.18572	AT5G41690		RNA-binding (RRM/RBD/RNP motifs) family protein	PF00076	PTHR13734,PTHR13734:SF15	KOG0123		BraA05g037800	Bra029689	0	100	28.4186	62.2518	88.0899	AT3G07950		rhomboid protein-related	PF08551	PTHR13377	KOG2890
BraA07g035310	Bra016204	0	100	6.82821	1.8722	1.05529	AT1G70550		Protein of Unknown Function (DUF239)	PF03080				BraA02g033960	Bra022127	0	100	13.0396	9.61102	12.8596	AT5G47390		myb-like transcription factor family protein	PF00249	PTHR12374
BraA05g037800	Bra029689	0	100	67.3391	73.3589	93.4206	AT3G07950		rhomboid protein-related	PF08551	PTHR13377	KOG2890		BraA05g006180	Bra005004	0	99.92	24.2361	11.6301	46.9196	AT2G39890	ATPROT1,PROT1	proline transporter 1	PF01490	PTHR22950	KOG1303
BraA02g033960	Bra022127	0	100	12.174	7.44965	11.6241	AT5G47390		myb-like transcription factor family protein	PF00249	PTHR12374			BraA03g058990	Bra017672	0	100	32.7541	55.3303	149.934	AT4G34710	ADC2,ATADC2,SPE2	arginine decarboxylase 2	PF00278,PF02784	PTHR11482:SF3,PTHR11482
BraA05g006180	Bra005004	0	99.92	21.8328	8.21115	24.6243	AT2G39890	ATPROT1,PROT1	proline transporter 1	PF01490	PTHR22950	KOG1303		BraA04g022150	Bra021678	0	100	61.9202	8.52151	7.62805	AT2G30930
BraA03g058990	Bra017672	0	100	40.1997	20.7261	95.8809	AT4G34710	ADC2,ATADC2,SPE2	arginine decarboxylase 2	PF00278,PF02784	PTHR11482:SF3,PTHR11482			BraA09g021590	Bra017581	0	100	8.89363	14.5649	12.4506	AT5G46070		Guanylate-binding family protein	PF02841,PF02263	PTHR10751
BraA04g022150	Bra021678	0	100	54.1401	16.1734	10.6058	AT2G30930							BraA02g002910	Bra028641	0	100	19.9151	53.2162	18.2493	AT5G09270
BraA09g021590	Bra017581	0	100	11.3205	14.5223	12.9413	AT5G46070		Guanylate-binding family protein	PF02841,PF02263	PTHR10751			BraA10g019010	Bra002406	0	99.71	5.67296	3.33353	4.07577	AT5G22330	ATTIP49A,RIN1	P-loop containing nucleoside triphosphate hydrolases superfamily protein	PF06068	PTHR11093	KOG1942
BraA06g015600	Bra025787	0	100	8.83329	20.8722	12.1503	AT1G19990							BraA09g039200	Bra024641	0	100	34.8517	23.0164	23.1861	AT1G24160
BraA02g002910	Bra028641	0	100	12.0695	38.4413	19.6863	AT5G09270							BraA07g000720	Bra036451	7e-131	100	6.88524	2.11634	2.36433	AT2G20180	PIF1,PIL5	phytochrome interacting factor 3-like 5
BraA10g019010	Bra002406	0	99.71	7.51257	12.4073	11.3032	AT5G22330	ATTIP49A,RIN1	P-loop containing nucleoside triphosphate hydrolases superfamily protein	PF06068	PTHR11093	KOG1942		BraA03g061990	Bra017905	0	99.93	4.61775	7.05326	16.0816	AT1G58360	AAP1,NAT2	amino acid permease 1	PF01490	PTHR22950	KOG1303
BraA09g039200	Bra024641	0	100	23.971	27.7426	25.1595	AT1G24160							BraA06g034200	Bra009980	0	100	2.67896	4.89675	3.95327	AT5G27950		P-loop containing nucleoside triphosphate hydrolases superfamily protein	PF00225	PTHR24115:SF33,PTHR24115
BraA07g000720	Bra036451	7e-131	100	16.4141	5.28119	5.06672	AT2G20180	PIF1,PIL5	phytochrome interacting factor 3-like 5					BraA08g023450	Bra010788	0	100	9.18232	5.6728	23.1306	AT1G30220	ATINT2,INT2	inositol transporter 2	PF00083	PTHR24063,PTHR24063:SF85	KOG0569
BraA03g061990	Bra017905	0	99.93	5.93059	15.7203	20.3076	AT1G58360	AAP1,NAT2	amino acid permease 1	PF01490	PTHR22950	KOG1303		BraA05g031020	Bra027186	0	100	9.94141	25.1383	27.3437	AT3G16170		AMP-dependent synthetase and ligase family protein	PF00501	PTHR24095,PTHR24095:SF48	KOG1176
BraA06g034200	Bra009980	0	100	3.70533	5.92571	5.69028	AT5G27950		P-loop containing nucleoside triphosphate hydrolases superfamily protein	PF00225	PTHR24115:SF33,PTHR24115			BraA08g016100	Bra034614	2e-139	100	133.54	169.012	309.872	AT2G27970	CKS2	CDK-subunit 2	PF01111	PTHR23415,PTHR23415:SF10	KOG3484
BraA08g023450	Bra010788	0	100	14.8985	7.29231	5.41991	AT1G30220	ATINT2,INT2	inositol transporter 2	PF00083	PTHR24063,PTHR24063:SF85	KOG0569		BraA05g010610	Bra005419	0	100	47.8604	3.18352	5.87994	AT2G34510		Protein of unknown function, DUF642	PF04862
BraA05g031020	Bra027186	0	100	7.62556	22.7801	22.4609	AT3G16170		AMP-dependent synthetase and ligase family protein	PF00501	PTHR24095,PTHR24095:SF48	KOG1176		BraA03g047370	Bra012676	0	99.94	218.376	308.152	71.2433	AT4G17090	BAM3,BMY8,CT-BMY	chloroplast beta-amylase	PF01373
BraA08g016100	Bra034614	2e-139	100	180.623	165.372	346.979	AT2G27970	CKS2	CDK-subunit 2	PF01111	PTHR23415,PTHR23415:SF10	KOG3484		BraA02g034040	Bra022132	5e-166	100	14.0781	47.4952	23.9554	AT4G17310
BraA05g010610	Bra005419	0	100	47.2015	11.0048	8.91932	AT2G34510		Protein of unknown function, DUF642	PF04862				BraA01g010230	Bra013340	0	100	48.9414	33.8793	71.8131	AT4G18700	ATWL4,CIPK12,SnRK3.9,WL4	CBL-interacting protein kinase 12	PF03822,PF00069	PTHR24343,PTHR24343:SF45	KOG0583
BraA02g034040	Bra022132	5e-166	100	17.7823	36.4828	33.3777	AT4G17310							BraA04g004800	Bra014763	0	99.78	78.7862	133.006	78.629	AT3G55280	RPL23AB	ribosomal protein L23AB	PF00276,PF03939	PTHR11620	KOG1751
BraA04g004800	Bra014763	0	99.78	48.4663	120.054	81.3281	AT3G55280	RPL23AB	ribosomal protein L23AB	PF00276,PF03939	PTHR11620	KOG1751		BraA09g036750	Bra032861	0	100	1.1206	2.38273	2.84779	AT1G27990
BraA09g048070	Bra007330	0	99.84	13.3055	11.1346	11.4211	AT3G57480		zinc finger (C2H2 type, AN1-like) family protein	PF01428	PTHR14677	KOG3183		BraA01g018290	Bra026341	0	99.9	81.1513	41.5319	102.61	AT4G27520	AtENODL2,ENODL2	early nodulin-like protein 2	PF02298
BraA01g018290	Bra026341	0	99.9	64.8495	25.573	77.9691	AT4G27520	AtENODL2,ENODL2	early nodulin-like protein 2	PF02298				BraA01g034580	Bra029570	7e-150	87.75	63.6726	136.952	143.584	AT4G05320	UBQ10	polyubiquitin 10	PF00240	PTHR10666	KOG0005
BraA01g043380	Bra036426	0	99.95	11.8296	14.982	15.2704	AT3G03940		Protein kinase family protein	PF00069	PTHR11909:SF20,PTHR11909	KOG1164		BraA10g013790	Bra002867	0	100	26.0098	39.4986	24.8784	AT5G55920	OLI2	S-adenosyl-L-methionine-dependent methyltransferases superfamily protein	PF01189	PTHR22807,PTHR22807:SF11	KOG1122
BraA10g013790	Bra002867	0	100	18.5433	45.512	42.405	AT5G55920	OLI2	S-adenosyl-L-methionine-dependent methyltransferases superfamily protein	PF01189	PTHR22807,PTHR22807:SF11	KOG1122		BraA08g023530	Bra010797	0	100	1.03363	1.64077	3.08635	AT1G30110	ATNUDX25,NUDX25	nudix hydrolase homolog 25	PF00293	PTHR23114:SF17,PTHR23114
BraA08g023530	Bra010797	0	100	1.44706	1.96168	2.60743	AT1G30110	ATNUDX25,NUDX25	nudix hydrolase homolog 25	PF00293	PTHR23114:SF17,PTHR23114			BraA09g006360	Bra026475	0	100	87.0457	1.61199	7.59084	AT5G23920
BraA09g006360	Bra026475	0	100	85.8956	3.05614	12.6664	AT5G23920							BraA07g034270	Bra004377	0	100	10.7588	14.5675	13.4167	AT1G69380		Protein of unknown function (DUF155)	PF02582	PTHR16255	KOG2861
BraA07g034270	Bra004377	0	100	11.5431	21.2894	20.9953	AT1G69380		Protein of unknown function (DUF155)	PF02582	PTHR16255	KOG2861		BraA04g031200	Bra037657	0	100	39.0817	62.7272	60.4588	AT2G44350	ATCS,CSY4	Citrate synthase family protein	PF00285	PTHR11739	KOG2617
BraA04g031200	Bra037657	0	100	40.7118	69.8716	67.5172	AT2G44350	ATCS,CSY4	Citrate synthase family protein	PF00285	PTHR11739	KOG2617		BraA10g006630	Bra015621	0	100	10.9371	9.81435	9.19629	AT1G47290	3BETAHSD/D1,AT3BETAHSD/D1	3beta-hydroxysteroid-dehydrogenase/decarboxylase isoform 1	PF01073	PTHR10366:SF20,PTHR10366	KOG1430
BraA10g006630	Bra015621	0	100	13.2233	19.5854	18.9868	AT1G47290	3BETAHSD/D1,AT3BETAHSD/D1	3beta-hydroxysteroid-dehydrogenase/decarboxylase isoform 1	PF01073	PTHR10366:SF20,PTHR10366	KOG1430		BraA06g030710	Bra009667	0	99.87	13.9664	1.27174	13.0229	AT5G23280		TCP family transcription factor	PF03634	PTHR11584:SF275,PTHR11584
BraA06g030710	Bra009667	0	99.87	6.40751	6.87048	14.1594	AT5G23280		TCP family transcription factor	PF03634	PTHR11584:SF275,PTHR11584			BraA02g045090	Bra031869	0	100	3.80365	1.26246	1.82303	AT5G65250
BraA07g037570	Bra015990	0	100	3.90641	4.23677	4.59897	AT1G73460		Protein kinase superfamily protein	PF00069	PTHR24058:SF21,PTHR24058	KOG0667		BraA07g037570	Bra015990	0	100	4.54125	3.59006	3.5667	AT1G73460		Protein kinase superfamily protein	PF00069	PTHR24058:SF21,PTHR24058	KOG0667
BraA04g030570	Bra037736	0	100	18.4569	22.547	17.6797	AT2G43080	AT-P4H-1	P4H isoform 1	PF03171	PTHR10869	KOG1591		BraA06g024420	Bra019536	0	100	2.88726	4.00009	1.61337	AT3G48250		Pentatricopeptide repeat (PPR) superfamily protein	PF01535	PTHR24015
BraA07g012860	Bra012471	0	97.92	4.2623	2.40393	2.51332	AT1G25550		myb-like transcription factor family protein	PF00249				BraA04g030570	Bra037736	0	100	13.9649	34.215	21.0145	AT2G43080	AT-P4H-1	P4H isoform 1	PF03171	PTHR10869	KOG1591
BraA03g036440	Bra023359	0	88.38	15.0699	19.4711	23.6517	AT5G12010				PTHR22930	KOG4585		BraA03g036440	Bra023359	0	88.38	19.1797	12.2397	33.4579	AT5G12010				PTHR22930	KOG4585
BraA09g045460	Bra007084	0	100	4.61297	7.55608	6.50625	AT3G54630			PF03801	PTHR10643	KOG0995		BraA09g045460	Bra007084	0	100	4.75205	8.08672	5.49823	AT3G54630			PF03801	PTHR10643	KOG0995
BraA09g039890	Bra012370	0	97.21	131.108	376.988	213.398	AT1G23290	RPL27A,RPL27AB	Ribosomal protein L18e/L15 superfamily protein	PF00828	PTHR11721	KOG1742		BraA09g039890	Bra012370	0	97.21	176.966	477.979	188.86	AT1G23290	RPL27A,RPL27AB	Ribosomal protein L18e/L15 superfamily protein	PF00828	PTHR11721	KOG1742
BraA05g034790	Bra034777	0	99.91	29.3031	65.86	290.942	AT3G12120	FAD2	fatty acid desaturase 2	PF00487	PTHR19353			BraA05g034790	Bra034777	0	99.91	65.2562	82.8119	76.3805	AT3G12120	FAD2	fatty acid desaturase 2	PF00487	PTHR19353
BraA10g004810				23.8924	30.2464	29.4534								BraA10g004810				27.3534	25.6881	29.5672
BraA07g012470	Bra012507	0	100	21.3511	23.4761	30.3263	AT1G24490	ALB4,ARTEMIS	OxaA/YidC-like membrane insertion protein	PF02096	PTHR12428,PTHR12428:SF12	KOG1239		BraA07g012470	Bra012507	0	100	19.808	16.5433	29.9551	AT1G24490	ALB4,ARTEMIS	OxaA/YidC-like membrane insertion protein	PF02096	PTHR12428,PTHR12428:SF12	KOG1239
BraA06g036920	Bra025345	0	100	4.72024	4.83027	6.87948	AT3G28640		Tetratricopeptide repeat (TPR)-like superfamily protein	PF01535	PTHR24015,PTHR24015:SF171			BraA06g036920	Bra025345	0	100	5.02482	2.64949	5.34048	AT3G28640		Tetratricopeptide repeat (TPR)-like superfamily protein	PF01535	PTHR24015,PTHR24015:SF171
BraA06g039000	Bra025138	2e-177	100	59.7631	75.6156	70.0957	AT2G03870		Small nuclear ribonucleoprotein family protein	PF01423	PTHR10553:SF1,PTHR10553	KOG1781		BraA06g039000	Bra025138	2e-177	100	63.828	80.2854	70.2594	AT2G03870		Small nuclear ribonucleoprotein family protein	PF01423	PTHR10553:SF1,PTHR10553	KOG1781
BraA08g000770	Bra030867	0	99.86	34.1467	26.8946	25.232	AT1G55340		Protein of unknown function (DUF1639)	PF07797				BraA10g007770	Bra036948	0	100	141.101	20.3734	41.321	AT1G44446	ATCAO,CAO,CH1	Pheophorbide a oxygenase family protein with Rieske [2Fe-2S] domain	PF08417,PF00355	PTHR21266,PTHR21266:SF19
BraA10g007770	Bra036948	0	100	214.422	23.285	47.5647	AT1G44446	ATCAO,CAO,CH1	Pheophorbide a oxygenase family protein with Rieske [2Fe-2S] domain	PF08417,PF00355	PTHR21266,PTHR21266:SF19			BraA07g011710	Bra030089	0	100	7.67084	1.27796	5.05788	AT1G28310		Dof-type zinc finger DNA-binding family protein	PF02701
BraA07g011710	Bra030089	0	100	7.94774	3.9655	6.82305	AT1G28310		Dof-type zinc finger DNA-binding family protein	PF02701				BraA03g003130	Bra005950	4e-167	100	1.53995	1.25117	1.28073	AT5G03480		RNA-binding (RRM/RBD/RNP motifs) family protein		PTHR24011,PTHR24011:SF214
BraA08g032180	Bra018454	0	100	156.549	140.451	176.451	AT1G10200	WLIM1	GATA type zinc finger transcription factor family protein	PF00412	PTHR24206,PTHR24206:SF66	KOG1700		BraA02g037760	Bra025278	0	89.31	12.9891	70.8528	65.2406	AT3G27460		SGF29 tudor-like domain	PF07039	PTHR21539	KOG3038
BraA03g057020	Bra023979	0	100	31.9542	37.9033	38.1815	AT4G31860		Protein phosphatase 2C family protein	PF00481	PTHR13832,PTHR13832:SF140	KOG0697		BraA02g041310	Bra020530	0	100	4.5658	4.48918	28.9941	AT5G26720
BraA10g013690	Bra002878	0	100	6.23642	2.1296	1.5961	AT5G55730	FLA1	FASCICLIN-like arabinogalactan 1	PF02469	PTHR10900:SF23,PTHR10900			BraA07g023200	Bra003314	0	100	19.9993	22.7443	27.8298	AT3G58030		RING/U-box superfamily protein	PF00097	PTHR12313	KOG0823
BraA07g025310	Bra003518	0	99.94	3.55979	3.83549	4.68908	AT3G62980	TIR1	F-box/RNI-like superfamily protein		PTHR23125:SF17,PTHR23125	KOG1947		BraA01g013770	Bra013679	0	99.89	7.49926	13.8723	1.50947	AT4G23290	CRK21	cysteine-rich RLK (RECEPTOR-like protein kinase) 21	PF07714,PF01657	PTHR24420:SF430,PTHR24420	KOG1187
BraA02g037760	Bra025278	0	89.31	2.84141	20.4759	24.3602	AT3G27460		SGF29 tudor-like domain	PF07039	PTHR21539	KOG3038		BraA09g066430	Bra032664	0	99.88	19.5738	19.34	26.636	AT1G02080		transcription regulators	PF04054	PTHR13162	KOG1831
BraA02g041310	Bra020530	0	100	4.08705	8.25367	16.6932	AT5G26720							BraA09g003370	Bra039062	0	100	10.6466	6.44503	90.5538	AT3G28050		nodulin MtN21 /EamA-like transporter family protein	PF00892
BraA07g023200	Bra003314	0	100	23.4804	23.25	26.3657	AT3G58030		RING/U-box superfamily protein	PF00097	PTHR12313	KOG0823		BraA06g027800	Bra024287	2e-179	100	492.98	613.615	716.365	AT5G64350	ATFKBP12,FKBP12	FK506-binding protein 12	PF00254	PTHR10516	KOG0544
BraA03g020370	Bra000088	0	100	28.4437	56.3599	60.6977	AT2G38710		AMMECR1 family	PF01871	PTHR13016	KOG3274		BraA03g007600	Bra006365	0	99.94	7.25199	9.99283	10.1641	AT5G16680		RING/FYVE/PHD zinc finger superfamily protein	PF00628	PTHR22880,PTHR22880:SF55
BraA09g066430	Bra032664	0	99.88	20.4201	30.733	32.1876	AT1G02080		transcription regulators	PF04054	PTHR13162	KOG1831		BraA07g033270	Bra004276	0	100	4.45191	5.76191	3.59108	AT1G68030		RING/FYVE/PHD zinc finger superfamily protein
BraA09g003370	Bra039062	0	100	17.2784	24.3947	56.9151	AT3G28050		nodulin MtN21 /EamA-like transporter family protein	PF00892				BraA07g009000	Bra015008	0	100	41.9524	40.7669	74.1022	AT3G24150
BraA06g027800	Bra024287	2e-179	100	576.835	527.113	755.744	AT5G64350	ATFKBP12,FKBP12	FK506-binding protein 12	PF00254	PTHR10516	KOG0544		BraA03g053120	Bra019106	0	100	10.3662	8.91236	4.37689	AT4G26430	CSN6B	COP9 signalosome subunit 6B	PF01398	PTHR10540	KOG3050
BraA03g007600	Bra006365	0	99.94	6.2506	9.46527	9.29377	AT5G16680		RING/FYVE/PHD zinc finger superfamily protein	PF00628	PTHR22880,PTHR22880:SF55			BraA04g002800	Bra014582	0	100	4.1612	1.07559	1.27244	AT3G58160	ATMYOS3,ATXIJ,MYA3,XI-16,XIJ	P-loop containing nucleoside triphosphate hydrolases superfamily protein	PF00612,PF00063,PF02736	PTHR13140:SF36,PTHR13140	KOG0160
BraA01g005820	Bra011329	0	100	1380.59	178.296	228.762	AT4G32260		ATPase, F0 complex, subunit B/B\', bacterial/chloroplast	PF00430				BraA01g010550	Bra013377	0	100	68.4674	129.034	113.7	AT4G19160
BraA03g056240	Bra024035	0	100	10.432	9.04	9.31916	AT4G30935	ATWRKY32,WRKY32	WRKY DNA-binding protein 32	PF03106				BraA08g023480	Bra010791	0	100	1.96746	2.41001	1.72202	AT1G30160		Protein of unknown function (DUF295)	PF03478
BraA07g009000	Bra015008	0	100	52.9821	45.4999	72.9091	AT3G24150							BraA06g024660	Bra019558	0	100	116.009	82.8373	442.057	AT3G48690	ATCXE12,CXE12	alpha/beta-Hydrolases superfamily protein	PF07859	PTHR23024:SF10,PTHR23024	KOG1515
BraA05g040310	Bra040411	0	100	69.7529	32.2402	48.6209	AT3G04870	PDE181,SPC1,ZDS	zeta-carotene desaturase	PF01593	PTHR10742,PTHR10742:SF6	KOG0029		BraA09g051170	Bra007621	0	100	7.60937	11.0838	3.739	AT3G61630	CRF6	cytokinin response factor 6
BraA03g053120	Bra019106	0	100	17.0771	11.1917	6.24378	AT4G26430	CSN6B	COP9 signalosome subunit 6B	PF01398	PTHR10540	KOG3050		BraA02g012700	Bra035630	0	99.82	5.52224	3.94911	4.77314	AT5G56790		Protein kinase superfamily protein	PF07714	PTHR24420:SF821,PTHR24420	KOG1187
BraA04g002800	Bra014582	0	100	4.89304	1.63528	2.22513	AT3G58160	ATMYOS3,ATXIJ,MYA3,XI-16,XIJ	P-loop containing nucleoside triphosphate hydrolases superfamily protein	PF00612,PF00063,PF02736	PTHR13140:SF36,PTHR13140	KOG0160		BraA06g032790	Bra009846	0	100	11.93	11.8258	8.06265	AT5G25510		Protein phosphatase 2A regulatory B subunit family protein	PF01603	PTHR10257,PTHR10257:SF3	KOG2085
BraA01g010550	Bra013377	0	100	225.535	113.238	218.125	AT4G19160							BraA06g021520	Bra019442	0	100	9.60599	8.68809	1.75063	AT3G44350	anac061,NAC061	NAC domain containing protein 61	PF02365
BraA08g023480	Bra010791	0	100	1.81783	2.35628	2.02315	AT1G30160		Protein of unknown function (DUF295)	PF03478				BraA05g003030	Bra004710	0	99.97	37.5443	8.17765	13.0822	AT2G42600	ATPPC2,PPC2	phosphoenolpyruvate carboxylase 2	PF00311
BraA06g024660	Bra019558	0	100	254.665	151.019	449.884	AT3G48690	ATCXE12,CXE12	alpha/beta-Hydrolases superfamily protein	PF07859	PTHR23024:SF10,PTHR23024	KOG1515		BraA06g038340	Bra025205	0	95	50.9815	54.8353	57.1252	AT3G26420	ATRZ-1A	RNA-binding (RRM/RBD/RNP motifs) family protein with retrovirus zinc finger-like domain	PF00098,PF00076	PTHR24012:SF188,PTHR24012	KOG4207
BraA09g051170	Bra007621	0	100	7.85582	9.33384	2.85845	AT3G61630	CRF6	cytokinin response factor 6					BraA03g034420	Bra001372	0	100	17.7481	16.8088	25.6443	AT3G10650
BraA02g012700	Bra035630	0	99.82	6.16841	4.30885	5.78115	AT5G56790		Protein kinase superfamily protein	PF07714	PTHR24420:SF821,PTHR24420	KOG1187		BraA05g000280	Bra004437	5e-176	100	23.8802	32.2779	33.847	AT3G62790		NADH-ubiquinone oxidoreductase-related	PF10200
BraA06g032790	Bra009846	0	100	8.0702	8.43531	7.82956	AT5G25510		Protein phosphatase 2A regulatory B subunit family protein	PF01603	PTHR10257,PTHR10257:SF3	KOG2085		BraA01g040430	Bra034102	0	99.69	2.59442	2.18569	1.5089	AT3G10290		Nucleotide-sugar transporter family protein	PF03151,PF02453	PTHR11132	KOG1441
BraA06g021520	Bra019442	0	100	12.1468	8.10174	1.98077	AT3G44350	anac061,NAC061	NAC domain containing protein 61	PF02365				BraA02g017640	Bra034001	0	100	20.9774	9.69199	1.63889	AT1G67400		ELMO/CED-12 family protein	PF04727	PTHR12771:SF3,PTHR12771	KOG2998
BraA05g003030	Bra004710	0	99.97	101.399	11.1254	12.7743	AT2G42600	ATPPC2,PPC2	phosphoenolpyruvate carboxylase 2	PF00311				BraA03g048170	Bra012606	0	100	3.12551	3.55072	9.57189	AT4G18270	ATTRANS11,TRANS11	translocase 11	PF00953	PTHR22926:SF3,PTHR22926
BraA05g030510	Bra022175	0	100	8.51792	8.51337	11.5409	AT3G16730			PF06278	PTHR14324	KOG2359		BraA01g040580	Bra034085	0	99.87	12.2565	15.6637	14.0908	AT3G09740	ATSYP71,SYP71	syntaxin of plants 71	PF05739	PTHR12380:SF24,PTHR12380	KOG3202
BraA01g018630	Bra026311	0	100	3.5151	9.98206	1.49252	AT4G27730	ATOPT6,OPT6	oligopeptide transporter 1	PF03169	PTHR22601	KOG2262		BraA06g021020	Bra038293	0	100	1.70043	1.37376	4.37487	AT3G45260		C2H2-like zinc finger protein		PTHR10593	KOG3576
BraA03g034420	Bra001372	0	100	17.5238	23.6875	24.7912	AT3G10650							BraA05g008180	Bra005206	0	100	16.256	15.5125	25.9591	AT2G37290		Ypt/Rab-GAP domain of gyp1p superfamily protein	PF00566	PTHR22957:SF51,PTHR22957	KOG2058
BraA05g000280	Bra004437	5e-176	100	58.8126	121.293	178.584	AT3G62790		NADH-ubiquinone oxidoreductase-related	PF10200				BraA05g040740	Bra039130	0	100	62.7529	467.688	17.7135	AT3G01290		SPFH/Band 7/PHB domain-containing membrane-associated protein family	PF01145	PTHR10264:SF25,PTHR10264	KOG2620
BraA01g040430	Bra034102	0	99.69	3.32321	2.58365	2.69593	AT3G10290		Nucleotide-sugar transporter family protein	PF03151,PF02453	PTHR11132	KOG1441		BraA10g013670	Bra002880	0	100	24.8873	16.2392	17.5233	AT5G55660		DEK domain-containing chromatin associated protein	PF08766	PTHR13468	KOG2266
BraA03g005250				6.19271	8.14138	8.9636								BraA01g027130	Bra035470	0	99.94	25.7058	16.5544	34.3389	AT5G02500	AT-HSC70-1,HSC70,HSC70-1,HSP70-1	heat shock cognate protein 70-1	PF00012	PTHR19375	KOG0101
BraA02g017640	Bra034001	0	100	5.67277	4.8536	1.0583	AT1G67400		ELMO/CED-12 family protein	PF04727	PTHR12771:SF3,PTHR12771	KOG2998		BraA09g051750	Bra007673	0	99.75	13.5174	17.4726	15.4046	AT3G62330		Zinc knuckle (CCHC-type) family protein
BraA03g048170	Bra012606	0	100	1.75452	1.43241	4.00161	AT4G18270	ATTRANS11,TRANS11	translocase 11	PF00953	PTHR22926:SF3,PTHR22926			BraA03g032680	Bra001196	0	99.91	12.1936	10.1868	10.0726	AT3G06410		Zinc finger C-x8-C-x5-C-x3-H type family protein	PF00642	PTHR12506,PTHR12506:SF11	KOG1677
BraA01g040580	Bra034085	0	99.87	8.71941	14.9831	9.87222	AT3G09740	ATSYP71,SYP71	syntaxin of plants 71	PF05739	PTHR12380:SF24,PTHR12380	KOG3202		BraA05g034660	Bra034768	0	100	8.7503	6.62187	3.56627	AT3G12210		DNA binding		PTHR21521
BraA06g021020	Bra038293	0	100	2.87296	3.19643	4.4127	AT3G45260		C2H2-like zinc finger protein		PTHR10593	KOG3576		BraAnng001470	Bra023053	0	100	6.04431	1.08587	2.10971	AT2G36190	AtcwINV4,cwINV4	cell wall invertase 4	PF08244,PF00251		KOG0228
BraA05g008180	Bra005206	0	100	10.7712	10.5217	16.0872	AT2G37290		Ypt/Rab-GAP domain of gyp1p superfamily protein	PF00566	PTHR22957:SF51,PTHR22957	KOG2058		BraA09g053630	Bra007845	0	99.9	7.18975	6.26844	7.08054	AT2G24520	AHA5,HA5	H(+)-ATPase 5	PF00702,PF00690,PF00122	PTHR24093:SF61,PTHR24093	KOG0205
BraA01g004630	Bra011439	0	99.76	30.5877	39.8922	33.5426	AT4G33430	ATBAK1,ATSERK3,BAK1,ELG,RKS10,SERK3	BRI1-associated receptor kinase	PF08263,PF00069	PTHR24420,PTHR24420:SF351	KOG1187		BraA02g021020	Bra008033	0	100	147.211	143.394	99.6508	AT1G72450	JAZ6,TIFY11B	jasmonate-zim-domain protein 6	PF09425,PF06200
BraA10g013670	Bra002880	0	100	25.6497	20.1853	20.4143	AT5G55660		DEK domain-containing chromatin associated protein	PF08766	PTHR13468	KOG2266		BraA01g002910	Bra011622	0	100	3.23574	4.6401	5.08349	AT4G35540		zinc ion binding;transcription regulators		PTHR11618:SF21,PTHR11618	KOG1598
BraA08g031490	Bra016823	0	100	2.14635	13.2386	11.0999	AT1G11670		MATE efflux family protein	PF01554	PTHR11206,PTHR11206:SF48			BraA06g006550	Bra020003	0	99.89	7.87919	3.81012	2.13348	AT1G09660		RNA-binding KH domain-containing protein		PTHR11208,PTHR11208:SF25	KOG1588
BraA01g027130	Bra035470	0	99.94	27.1814	31.9284	75.0343	AT5G02500	AT-HSC70-1,HSC70,HSC70-1,HSP70-1	heat shock cognate protein 70-1	PF00012	PTHR19375	KOG0101		BraA09g030960	Bra028049	0	100	5.11653	10.0164	6.29721	AT1G34300		lectin protein kinase family protein	PF00954,PF00069,PF01453	PTHR24420,PTHR24420:SF814	KOG1187
BraA09g051750	Bra007673	0	99.75	13.3719	16.5058	16.8175	AT3G62330		Zinc knuckle (CCHC-type) family protein					BraA02g017730	Bra033991	0	100	9.45059	3.26162	2.38386	AT1G67560		PLAT/LH2 domain-containing lipoxygenase family protein	PF00305	PTHR11771:SF2,PTHR11771
BraA03g032680	Bra001196	0	99.91	13.0093	12.6607	9.08201	AT3G06410		Zinc finger C-x8-C-x5-C-x3-H type family protein	PF00642	PTHR12506,PTHR12506:SF11	KOG1677		BraA02g006180	Bra023536	0	100	31.7584	74.0996	41.539	AT5G15750		Alpha-L RNA-binding motif/Ribosomal protein S4 family protein	PF00163,PF01479	PTHR11831,PTHR11831:SF1	KOG4655
BraA05g034660	Bra034768	0	100	5.32571	6.08971	7.7901	AT3G12210		DNA binding		PTHR21521			BraA10g032280	Bra009493	0	100	3.14567	5.54647	5.2521	AT5G04020		calmodulin binding	PF07839
BraA05g007410	Bra005127	0	99.54	1.36953	1.24483	2.39126	AT2G38250		Homeodomain-like superfamily protein		PTHR10032,PTHR10032:SF121	KOG4282		BraA07g022930	Bra003288	0	100	15.6497	16.746	6.27667	AT3G57550	AGK2,GK-2	guanylate kinase	PF00625	PTHR23117:SF1,PTHR23117	KOG0707
BraAnng001470	Bra023053	0	100	6.97675	4.11969	6.78329	AT2G36190	AtcwINV4,cwINV4	cell wall invertase 4	PF08244,PF00251		KOG0228		BraA05g013790	Bra018301	0	100	134.059	339.727	245.563	AT2G30620		winged-helix DNA-binding transcription factor family protein	PF00538	PTHR11467
BraA09g053630	Bra007845	0	99.9	6.58611	6.54973	6.82422	AT2G24520	AHA5,HA5	H(+)-ATPase 5	PF00702,PF00690,PF00122	PTHR24093:SF61,PTHR24093	KOG0205		BraA04g002670	Bra014562	0	99.89	73.1235	92.136	67.1476	AT3G58610		ketol-acid reductoisomerase	PF07991,PF01450	PTHR21371:SF4,PTHR21371
BraA03g052360	Bra019178	0	99.74	15.5045	2.72287	2.73566	AT4G25290		DNA photolyases;DNA photolyases	PF00561,PF00875	PTHR10992,PTHR10992:SF6	KOG1454		BraA10g019460	Bra002366	0	100	10.8181	25.1041	46.2057	AT5G21170	AKINBETA1	5\'-AMP-activated protein kinase beta-2 subunit protein	PF04739	PTHR10343	KOG1616
BraA06g006550	Bra020003	0	99.89	4.37649	4.24376	3.24119	AT1G09660		RNA-binding KH domain-containing protein		PTHR11208,PTHR11208:SF25	KOG1588		BraA08g017600	Bra010246	0	97.36	4.69663	1.92083	3.64823	AT4G31270		sequence-specific DNA binding transcription factors
BraA09g030960	Bra028049	0	100	5.77215	7.51995	5.69126	AT1G34300		lectin protein kinase family protein	PF00954,PF00069,PF01453	PTHR24420,PTHR24420:SF814	KOG1187		BraA07g014560	Bra016373	0	91.55	11.8854	15.9117	21.5554	AT1G22620	ATSAC1	Phosphoinositide phosphatase family protein	PF02383	PTHR11200,PTHR11200:SF9	KOG1888
BraA02g017730	Bra033991	0	100	4.89364	3.18203	2.45325	AT1G67560		PLAT/LH2 domain-containing lipoxygenase family protein	PF00305	PTHR11771:SF2,PTHR11771			BraA01g040270	Bra034118	0	99.71	14.4381	6.27222	38.4729	AT3G10490	ANAC051,ANAC052,NAC052	NAC domain containing protein 52	PF02365
BraA02g006180	Bra023536	0	100	18.4296	65.8126	37.4174	AT5G15750		Alpha-L RNA-binding motif/Ribosomal protein S4 family protein	PF00163,PF01479	PTHR11831,PTHR11831:SF1	KOG4655		BraA09g060730	Bra026968	0	100	21.6123	28.1951	24.1159	AT1G12520	ATCCS,CCS	copper chaperone for SOD1	PF00080,PF00403	PTHR10003:SF27,PTHR10003	KOG4656
BraA10g032280	Bra009493	0	100	5.60158	9.03337	8.15945	AT5G04020		calmodulin binding	PF07839				BraA01g026110	Bra038162	0	100	106.036	146.033	138.699	AT1G56450	PBG1	20S proteasome beta subunit G1	PF00227	PTHR11599,PTHR11599:SF5	KOG0185
BraA10g006990	Bra040260	0	100	30.6215	11.8538	34.0312	AT1G45249	ABF2,AREB1,ATAREB1	abscisic acid responsive elements-binding factor 2	PF00170	PTHR22952,PTHR22952:SF40			BraA06g040780	Bra024908	0	100	16.5431	25.3959	26.6096	AT2G01070		Lung seven transmembrane receptor family protein	PF06814	PTHR21229:SF1,PTHR21229	KOG2568
BraA07g022930	Bra003288	0	100	14.7536	19.7301	5.45275	AT3G57550	AGK2,GK-2	guanylate kinase	PF00625	PTHR23117:SF1,PTHR23117	KOG0707		BraA09g033490	Bra023198	0	100	25.5997	17.9706	14.5725	AT1G31650	ATROPGEF14,ROPGEF14	RHO guanyl-nucleotide exchange factor 14	PF03759,PF05291	PTHR12821	KOG3871
BraA05g013790	Bra018301	0	100	68.1746	202.349	119.349	AT2G30620		winged-helix DNA-binding transcription factor family protein	PF00538	PTHR11467			BraA04g014110	Bra025484	0	100	6.07154	2.03923	9.65606	AT5G41620
BraA04g002670	Bra014562	0	99.89	52.5781	120.926	70.392	AT3G58610		ketol-acid reductoisomerase	PF07991,PF01450	PTHR21371:SF4,PTHR21371			BraA10g006010	Bra015574	0	100	188.873	35.7434	34.9018	AT1G07320	RPL4	ribosomal protein L4	PF00573	PTHR10746	KOG1624
BraA09g002790	Bra034232	0	100	5.6431	8.34962	10.3176	AT4G05440	EDA35	temperature sensing protein-related	PF07065	PTHR15323	KOG2983		BraA09g060380	Bra026928	0	100	10.3108	9.34042	10.8177	AT1G13120	emb1745	embryo defective 1745	PF07817	PTHR12960	KOG2412
BraA10g019460	Bra002366	0	100	24.5852	23.4837	24.6766	AT5G21170	AKINBETA1	5\'-AMP-activated protein kinase beta-2 subunit protein	PF04739	PTHR10343	KOG1616		BraA05g029870	Bra022237	0	100	1.00037	1.82351	7.73992	AT3G17710		F-box and associated interaction domains-containing protein	PF07734,PF00646	PTHR10775:SF7,PTHR10775
BraA08g017600	Bra010246	0	97.36	3.88891	2.47176	6.30465	AT4G31270		sequence-specific DNA binding transcription factors					BraA08g009110	Bra035525	0	99.47	57.9129	2.54623	9.56014	AT5G35790	G6PD1	glucose-6-phosphate dehydrogenase 1	PF02781,PF00479	PTHR23429	KOG0563
BraA07g014560	Bra016373	0	91.55	14.1413	20.3705	22.4339	AT1G22620	ATSAC1	Phosphoinositide phosphatase family protein	PF02383	PTHR11200,PTHR11200:SF9	KOG1888		BraA01g029190				7.97003	6.57449	22.9062
BraA01g040270	Bra034118	0	99.71	17.8965	6.75724	36.5993	AT3G10490	ANAC051,ANAC052,NAC052	NAC domain containing protein 52	PF02365				BraA02g029910	Bra014216	1e-148	100	43.5971	46.0708	29.5485	AT3G19130	ATRBP47B,RBP47B	RNA-binding protein 47B	PF00009,PF00076	PTHR24012,PTHR24012:SF67	KOG0131
BraA01g026110	Bra038162	0	100	115.492	124.616	133.569	AT1G56450	PBG1	20S proteasome beta subunit G1	PF00227	PTHR11599,PTHR11599:SF5	KOG0185		BraA05g039930	Bra039449	0	100	11.3008	13.0423	23.2466	AT3G05250		RING/U-box superfamily protein	PF00097	PTHR12456:SF2,PTHR12456
BraA06g040780	Bra024908	0	100	18.3129	28.5999	27.849	AT2G01070		Lung seven transmembrane receptor family protein	PF06814	PTHR21229:SF1,PTHR21229	KOG2568		BraA09g014620	Bra027753	0	100	7.69181	8.35179	3.36486	AT1G64185		Lactoylglutathione lyase / glyoxalase I family protein
BraA09g033490	Bra023198	0	100	20.7576	15.8262	21.4774	AT1G31650	ATROPGEF14,ROPGEF14	RHO guanyl-nucleotide exchange factor 14	PF03759,PF05291	PTHR12821	KOG3871		BraA01g008860	Bra011047	0	100	63.7477	3.83735	1.92942	AT4G28660	PSB28	photosystem II reaction center PSB28 protein	PF03912
BraA04g014110	Bra025484	0	100	11.8762	3.47008	9.07044	AT5G41620							BraA02g043100	Bra029313	0	100	9.11671	45.0709	57.2328	AT5G61430	ANAC100,ATNAC5,NAC100	NAC domain containing protein 100	PF02365
BraA10g006010	Bra015574	0	100	89.235	60.4595	45.5754	AT1G07320	RPL4	ribosomal protein L4	PF00573	PTHR10746	KOG1624		BraA02g044330	Bra029198	0	100	13.6042	8.57771	12.869	AT5G63860	UVR8	Regulator of chromosome condensation (RCC1) family protein	PF00415	PTHR22870,PTHR22870:SF27
BraA09g060380	Bra026928	0	100	9.83055	12.6267	12.7887	AT1G13120	emb1745	embryo defective 1745	PF07817	PTHR12960	KOG2412		BraA03g038850	Bra001745	0	100	5.83462	9.54103	4.35494	AT3G19360		Zinc finger (CCCH-type) family protein	PF00642	PTHR12547,PTHR12547:SF44
BraA05g029870	Bra022237	0	100	1.35136	1.59302	2.883	AT3G17710		F-box and associated interaction domains-containing protein	PF07734,PF00646	PTHR10775:SF7,PTHR10775			BraA03g058520	Bra017620	0	100	7.67527	19.129	47.3766	AT4G33985		Protein of unknown function (DUF1685)	PF07939
BraA08g009110	Bra035525	0	99.47	66.6649	13.2899	22.4542	AT5G35790	G6PD1	glucose-6-phosphate dehydrogenase 1	PF02781,PF00479	PTHR23429	KOG0563		BraA07g031840	Bra004135	0	100	3.41668	3.95396	3.54408	AT1G65950		Protein kinase superfamily protein	PF03109	PTHR10566	KOG1235
BraA01g029190				7.38199	7.47961	19.5338								BraA08g007920	Bra036763	0	100	332.546	36.6824	44.1462	AT1G35680		Ribosomal protein L21	PF00829	PTHR21349	KOG1686
BraA02g029910	Bra014216	1e-148	100	6.51384	5.88091	7.49394	AT3G19130	ATRBP47B,RBP47B	RNA-binding protein 47B	PF00009,PF00076	PTHR24012,PTHR24012:SF67	KOG0131		BraA07g001970	Bra038817	0	100	60.9644	81.0158	73.5431	AT5G05670		signal recognition particle binding	PF09439,PF01423	PTHR19326	KOG0090
BraA05g039930	Bra039449	0	100	11.403	14.5826	20.9397	AT3G05250		RING/U-box superfamily protein	PF00097	PTHR12456:SF2,PTHR12456			BraA07g035340	Bra016201	4e-136	100	26.7831	38.9938	58.7148
BraA09g014620	Bra027753	0	100	3.33764	8.63492	3.48273	AT1G64185		Lactoylglutathione lyase / glyoxalase I family protein					BraA03g030830	Bra001036	0	100	40.3786	64.8262	61.2645	AT3G02200		Proteasome component (PCI) domain protein	PF01399	PTHR15350,PTHR15350:SF2	KOG2753
BraA01g008860	Bra011047	0	100	52.0662	2.81119	4.68047	AT4G28660	PSB28	photosystem II reaction center PSB28 protein	PF03912				BraA05g038170	Bra029653	0	99.7	17.4223	35.7777	57.7858	AT3G07525	ATATG10,ATG10	autophagocytosis-associated family protein	PF03987	PTHR12866
BraA02g043100	Bra029313	0	100	22.5728	69.2624	102.005	AT5G61430	ANAC100,ATNAC5,NAC100	NAC domain containing protein 100	PF02365				BraA10g031160	Bra009380	0	100	6.20082	11.4601	9.67026	AT5G09380		RNA polymerase III RPC4	PF05132	PTHR13408	KOG3122
BraA02g044330	Bra029198	0	100	51.2771	42.6257	61.3055	AT5G63860	UVR8	Regulator of chromosome condensation (RCC1) family protein	PF00415	PTHR22870,PTHR22870:SF27			BraA06g034110	Bra009970	0	100	29.6453	32.4922	55.6414	AT5G27320	ATGID1C,GID1C	alpha/beta-Hydrolases superfamily protein	PF07859	PTHR23024:SF10,PTHR23024	KOG1515
BraA04g010760	Bra028160	0	100	5.96052	4.57713	3.87521	AT5G38150	PMI15	Plant protein of unknown function (DUF827)	PF05701				BraA05g009140	Bra005287	0	99.92	7.69766	4.78626	30.4989	AT2G36270	ABI5,GIA1	Basic-leucine zipper (bZIP) transcription factor family protein	PF00170	PTHR22952:SF35,PTHR22952
BraA03g038850	Bra001745	0	100	4.33775	9.64536	4.70494	AT3G19360		Zinc finger (CCCH-type) family protein	PF00642	PTHR12547,PTHR12547:SF44			BraA09g062640	Bra031639	0	98.72	19.5503	7.56682	10.9372	AT1G08720	ATEDR1,EDR1	Protein kinase superfamily protein	PF07714,PF01650	PTHR23257:SF80,PTHR23257	KOG1349
BraA09g018480	Bra027925	0	100	2.89093	2.55524	1.71758	AT1G56720		Protein kinase superfamily protein	PF00069	PTHR24420:SF937,PTHR24420	KOG1187		BraA03g027750	Bra000757	0	100	408.878	36.8069	164.28	AT4G11960	PGRL1B	PGR5-like B
BraA03g058520	Bra017620	0	100	9.71631	22.3116	26.7457	AT4G33985		Protein of unknown function (DUF1685)	PF07939				BraA04g005800	Bra014852	0	100	4.29077	2.46372	12.7255	AT3G53990		Adenine nucleotide alpha hydrolases-like superfamily protein	PF00582
BraA07g031840	Bra004135	0	100	3.66086	4.44315	4.4932	AT1G65950		Protein kinase superfamily protein	PF03109	PTHR10566	KOG1235		BraA04g013770	Bra025515	2e-93	100	26.679	12.9875	18.3657	AT4G17640	CKB2	casein kinase II beta chain 2	PF01214	PTHR11740	KOG3092
BraA08g007920	Bra036763	0	100	224.619	115.268	99.615	AT1G35680		Ribosomal protein L21	PF00829	PTHR21349	KOG1686		BraA08g017810	Bra010263	0	100	116.52	321.607	380.004	AT4G30960	ATCIPK6,CIPK6,SIP3,SNRK3.14	SOS3-interacting protein 3	PF03822,PF00069	PTHR24345,PTHR24345:SF45	KOG0583
BraA07g001970	Bra038817	0	100	50.0332	69.3904	66.4754	AT5G05670		signal recognition particle binding	PF09439,PF01423	PTHR19326	KOG0090		BraAnng005990	Bra005691	0	100	25.8191	39.267	41.1789	AT5G01290		mRNA capping enzyme family protein	PF03919,PF00782,PF01331	PTHR10367,PTHR10367:SF0	KOG2386
BraA07g035340	Bra016201	4e-136	100	28.8348	28.0622	63.4792								BraA02g044740	Bra031905	3e-96	99.48	37.3377	63.8768	76.7141	AT5G65260		RNA-binding (RRM/RBD/RNP motifs) family protein		PTHR23365
BraA03g030830	Bra001036	0	100	32.4902	64.8103	62.0061	AT3G02200		Proteasome component (PCI) domain protein	PF01399	PTHR15350,PTHR15350:SF2	KOG2753		BraA05g002650	Bra004667	0	99.87	2.78491	1.88725	5.31843	AT2G42040			PF08879
BraA05g038170	Bra029653	0	99.7	20.1921	40.1186	52.8388	AT3G07525	ATATG10,ATG10	autophagocytosis-associated family protein	PF03987	PTHR12866			BraA07g014950	Bra012305	4e-152	100	25.6233	20.9944	15.2501	AT1G22050	MUB6	membrane-anchored ubiquitin-fold protein 6 precursor	PF00240
BraA10g031160	Bra009380	0	100	6.84375	10.7051	10.416	AT5G09380		RNA polymerase III RPC4	PF05132	PTHR13408	KOG3122		BraA07g038490	Bra015897	0	100	64.8056	7.01583	2.41322	AT1G74730		Protein of unknown function (DUF1118)	PF06549
BraA08g019420	Bra010404	0	100	17.972	24.6294	114.08	AT4G27450		Aluminium induced protein with YGL and LRDR motifs	PF12481,PF12504	PTHR11772			BraA06g044520	Bra033596	0	98.66	84.0345	34.5116	31.9687	AT4G39040		RNA-binding CRS1 / YhbY (CRM) domain protein	PF01985
BraA05g009140	Bra005287	0	99.92	2.86153	3.00265	10.2415	AT2G36270	ABI5,GIA1	Basic-leucine zipper (bZIP) transcription factor family protein	PF00170	PTHR22952:SF35,PTHR22952			BraA08g025950	Bra016291	0	100	41.6305	42.1979	49.9662	AT1G26830	ATCUL3,ATCUL3A,CUL3,CUL3A	cullin 3	PF00888,PF10557	PTHR11932	KOG2166
BraA09g062640	Bra031639	0	98.72	14.4094	11.8989	16.1689	AT1G08720	ATEDR1,EDR1	Protein kinase superfamily protein	PF07714,PF01650	PTHR23257:SF80,PTHR23257	KOG1349		BraA09g004540	Bra036141	0	98	10.4503	13.2637	17.3426	AT5G49470		PAS domain-containing protein tyrosine kinase family protein	PF07714,PF00989	PTHR23257,PTHR23257:SF80	KOG0192
BraA01g016590	Bra013926	0	100	6.18693	8.35071	6.72038	AT4G25850	ORP4B	OSBP(oxysterol binding protein)-related protein 4B	PF01237	PTHR10972	KOG2210		BraA06g038090	Bra025227	0	100	3.47463	3.57855	2.42455	AT3G26750			PF09814
BraA04g005800	Bra014852	0	100	4.66856	2.14852	6.99224	AT3G53990		Adenine nucleotide alpha hydrolases-like superfamily protein	PF00582				BraA03g045980	Bra012809	0	100	255.44	380.974	347.786	AT3G52300	ATPQ	ATP synthase D chain, mitochondrial	PF05873	PTHR12700:SF9,PTHR12700	KOG3366
BraA04g013770	Bra025515	2e-93	100	22.7917	11.2051	13.245	AT4G17640	CKB2	casein kinase II beta chain 2	PF01214	PTHR11740	KOG3092		BraA03g023150	Bra000336	0	100	5.24855	10.0968	5.26182	AT5G34930		arogenate dehydrogenase	PF02153	PTHR11811,PTHR11811:SF19	KOG2380
BraA08g017810	Bra010263	0	100	92.314	267.346	379.699	AT4G30960	ATCIPK6,CIPK6,SIP3,SNRK3.14	SOS3-interacting protein 3	PF03822,PF00069	PTHR24345,PTHR24345:SF45	KOG0583		BraA09g063180	Bra031586	0	100	4.26153	6.43764	16.674	AT1G07590		Tetratricopeptide repeat (TPR)-like superfamily protein	PF01535	PTHR24015
BraAnng005990	Bra005691	0	100	29.4119	40.8878	44.5307	AT5G01290		mRNA capping enzyme family protein	PF03919,PF00782,PF01331	PTHR10367,PTHR10367:SF0	KOG2386		BraA10g032550	Bra009520	0	100	86.7891	94.2406	118.55	AT5G03660		Family of unknown function (DUF662)	PF04949	PTHR21470
BraA02g044740	Bra031905	3e-96	99.48	50.2497	66.8144	70.3371	AT5G65260		RNA-binding (RRM/RBD/RNP motifs) family protein		PTHR23365			BraA10g030540	Bra009330	0	99.95	8.82403	7.26876	12.622	AT5G08230		Tudor/PWWP/MBT domain-containing protein	PF00855	PTHR12550,PTHR12550:SF4	KOG1904
BraA05g002650	Bra004667	0	99.87	5.03943	5.9624	10.021	AT2G42040			PF08879				BraA10g021650	Bra002162	0	100	21.5423	37.0436	34.2117	AT5G18490		Plant protein of unknown function (DUF946)	PF06101	PTHR17204:SF7,PTHR17204
BraA01g016250	Bra013895	0	100	173.271	143.367	140.774	AT4G25500	AT-SRP40,ATRSP35,ATRSP40,RSP35	arginine/serine-rich splicing factor 35	PF00076	PTHR10548,PTHR10548:SF23	KOG0106		BraA01g003290	Bra011583	0	99.91	33.0176	69.0081	34.1303	AT4G35080		high-affinity nickel-transport family protein	PF03824
BraA07g014950	Bra012305	4e-152	100	18.3893	13.6901	14.3513	AT1G22050	MUB6	membrane-anchored ubiquitin-fold protein 6 precursor	PF00240				BraA07g035860	Bra016151	0	100	10.0357	13.5135	36.7196	AT1G71240		Plant protein of unknown function (DUF639)	PF00657,PF04842	PTHR22835,PTHR22835:SF39
BraA06g029670	Bra024452	0	99.9	32.6823	31.7381	42.6269	AT2G18960	AHA1,HA1,OST2,PMA	H(+)-ATPase 1	PF00690,PF00702,PF00122	PTHR24093,PTHR24093:SF61	KOG0205		BraA09g049480	Bra007463	0	100	70.0961	98.6753	108.586	AT3G59600	NRPB8B,NRPD8B,NRPE8B	RNA polymerase Rpb8	PF03870	PTHR10917	KOG3400
BraA07g038490	Bra015897	0	100	105.999	13.9514	6.94413	AT1G74730		Protein of unknown function (DUF1118)	PF06549				BraA09g043040	Bra006876	0	99.62	35.3222	56.0206	48.0757	AT3G51780	ATBAG4,BAG4	BCL-2-associated athanogene 4	PF00240,PF02179	PTHR12329:SF9,PTHR12329	KOG4361
BraA06g044520	Bra033596	0	98.66	59.6195	45.7279	41.8994	AT4G39040		RNA-binding CRS1 / YhbY (CRM) domain protein	PF01985				BraAnng003550	Bra021037	0	100	143.838	33.3151	10.3345
BraA08g025950	Bra016291	0	100	40.6734	40.1477	43.3344	AT1G26830	ATCUL3,ATCUL3A,CUL3,CUL3A	cullin 3	PF00888,PF10557	PTHR11932	KOG2166		BraA07g034640	Bra016267	0	100	35.7171	46.7588	11.6922	AT1G69760
BraA09g004540	Bra036141	0	98	10.1641	14.964	15.4309	AT5G49470		PAS domain-containing protein tyrosine kinase family protein	PF07714,PF00989	PTHR23257,PTHR23257:SF80	KOG0192		BraA05g026140	Bra031243	0	99.91	15.2396	21.2873	21.8671	AT3G20920		translocation protein-related	PF03839	PTHR12443:SF1,PTHR12443	KOG2927
BraA09g007290	Bra035893	0	100	18.1211	13.8641	14.2525	AT5G62470	ATMYB96,MYB96,MYBCOV1	myb domain protein 96	PF00249	PTHR10641	KOG0048		BraA02g032050	Bra021982	0	100	13.2452	26.5448	30.765	AT5G45510		Leucine-rich repeat (LRR) family protein		PTHR23155
BraA05g012020	Bra005633	0	100	13.5748	10.1023	11.6816	AT2G32040		Major facilitator superfamily protein	PF03092	PTHR24003,PTHR24003:SF372			BraA09g007490	Bra035876	0	99.79	16.9281	17.2758	20.7933	AT3G48050		BAH domain ;TFIIS helical bundle-like domain	PF01426,PF08711	PTHR15141,PTHR15141:SF6	KOG1886
BraA03g045980	Bra012809	0	100	207.837	332.832	371.952	AT3G52300	ATPQ	ATP synthase D chain, mitochondrial	PF05873	PTHR12700:SF9,PTHR12700	KOG3366		BraA09g060810	Bra026976	0	100	25.0982	33.5538	42.5487	AT1G12310		Calcium-binding EF-hand family protein	PF00036	PTHR23050,PTHR23050:SF20	KOG0027
BraA03g023150	Bra000336	0	100	8.5813	13.2206	10.4139	AT5G34930		arogenate dehydrogenase	PF02153	PTHR11811,PTHR11811:SF19	KOG2380		BraA01g036360	Bra021139	2e-127	100	3.71022	2.51858	2.19554	AT3G16060		ATP binding microtubule motor family protein		PTHR24115,PTHR24115:SF79
BraA09g063180	Bra031586	0	100	2.21762	6.94442	4.93706	AT1G07590		Tetratricopeptide repeat (TPR)-like superfamily protein	PF01535	PTHR24015			BraA02g002710	Bra028660	0	100	132.123	526.488	241.114	AT5G08380	AGAL1,AtAGAL1	alpha-galactosidase 1	PF02065	PTHR11452	KOG2366
BraA10g032550	Bra009520	0	100	82.1745	86.2201	110.76	AT5G03660		Family of unknown function (DUF662)	PF04949	PTHR21470			BraA03g002720	Bra005915	0	100	11.3362	9.01584	22.6459	AT5G06850		C2 calcium/lipid-binding plant phosphoribosyltransferase family protein	PF00168,PF08372	PTHR10024:SF97,PTHR10024
BraA10g030540	Bra009330	0	99.95	8.49731	14.9927	18.051	AT5G08230		Tudor/PWWP/MBT domain-containing protein	PF00855	PTHR12550,PTHR12550:SF4	KOG1904		BraA02g038730	Bra033098	0	99.96	52.0639	15.1392	10.1719	AT3G29320		Glycosyl transferase, family 35	PF00343	PTHR11468	KOG2099
BraA10g021650	Bra002162	0	100	21.8846	38.1623	28.9336	AT5G18490		Plant protein of unknown function (DUF946)	PF06101	PTHR17204:SF7,PTHR17204			BraA10g013720	Bra002874	0	99.51	12.9792	12.6745	22.6562	AT5G55810	AtNMNAT,NMNAT	nicotinate/nicotinamide mononucleotide adenyltransferase	PF01467	PTHR12039	KOG3199
BraA07g035860	Bra016151	0	100	15.9266	25.5887	27.7937	AT1G71240		Plant protein of unknown function (DUF639)	PF00657,PF04842	PTHR22835,PTHR22835:SF39			BraA01g000590	Bra011842	0	100	21.7825	13.4368	16.6978	AT4G39680		SAP domain-containing protein		PTHR14127
BraA09g049480	Bra007463	0	100	92.0239	120.085	123.067	AT3G59600	NRPB8B,NRPD8B,NRPE8B	RNA polymerase Rpb8	PF03870	PTHR10917	KOG3400		BraA02g017580	Bra034007	0	99.9	18.105	7.47617	5.88698	AT1G67310		Calmodulin-binding transcription activator protein with CG-1 and Ankyrin domains	PF00023,PF01833,PF00612,PF03859	PTHR23335	KOG0520
BraA09g043040	Bra006876	0	99.62	40.9551	59.2228	55.7729	AT3G51780	ATBAG4,BAG4	BCL-2-associated athanogene 4	PF00240,PF02179	PTHR12329:SF9,PTHR12329	KOG4361		BraA01g021260	Bra039546	0	99.87	2.13673	4.13054	6.52744	AT5G57590	BIO1	adenosylmethionine-8-amino-7-oxononanoate transaminases	PF00202,PF09440	PTHR11986:SF4,PTHR11986	KOG1401
BraAnng003550	Bra021037	0	100	49.4768	16.0413	20.1417								BraA02g014820	Bra022626	0	100	12.7651	4.08887	7.26615	AT5G53080		Tetratricopeptide repeat (TPR)-like superfamily protein	PF07721	PTHR19959	KOG1840
BraA07g034640	Bra016267	0	100	13.6102	16.0931	14.1301	AT1G69760							BraA09g021970	Bra017552	0	100	61.6351	9.65658	3.74085	AT4G04540	CRK39	cysteine-rich RLK (RECEPTOR-like protein kinase) 39	PF00069,PF01657	PTHR24420:SF430,PTHR24420	KOG1187
BraA05g026140	Bra031243	0	99.91	15.5734	21.2858	22.9637	AT3G20920		translocation protein-related	PF03839	PTHR12443:SF1,PTHR12443	KOG2927		BraA03g047300	Bra012683	0	100	129.159	147.949	142.457	AT4G17040	CLPR4	CLP protease R subunit 4	PF00574	PTHR10381	KOG0840
BraA02g032050	Bra021982	0	100	26.6356	28.5821	45.3279	AT5G45510		Leucine-rich repeat (LRR) family protein		PTHR23155			BraA07g010880	Bra030173	1e-157	100	1.08029	1.132	1.37039
BraA09g007490	Bra035876	0	99.79	16.8656	22.4073	24.0233	AT3G48050		BAH domain ;TFIIS helical bundle-like domain	PF01426,PF08711	PTHR15141,PTHR15141:SF6	KOG1886		BraA03g047690	Bra012646	0	99.79	22.7276	55.1282	36.3753	AT4G17720		RNA-binding (RRM/RBD/RNP motifs) family protein	PF00076	PTHR11732:SF1,PTHR11732
BraA09g060810	Bra026976	0	100	20.8457	24.9059	33.7056	AT1G12310		Calcium-binding EF-hand family protein	PF00036	PTHR23050,PTHR23050:SF20	KOG0027		BraA05g042370	Bra040213	0	99.8	303.678	576.26	212.077	AT1G13440	GAPC-2,GAPC2	glyceraldehyde-3-phosphate dehydrogenase C2	PF00044,PF02800	PTHR10836	KOG0657
BraA01g036360	Bra021139	2e-127	100	1.66202	3.25834	3.1227	AT3G16060		ATP binding microtubule motor family protein		PTHR24115,PTHR24115:SF79			BraA08g006950	Bra034911	0	99.85	977.005	38.9625	23.2546	AT4G12800	PSAL	photosystem I subunit l	PF02605
BraA02g002710	Bra028660	0	100	115.43	264.205	115.009	AT5G08380	AGAL1,AtAGAL1	alpha-galactosidase 1	PF02065	PTHR11452	KOG2366		BraA02g029680	Bra035296	0	100	37.0584	85.8765	46.2675	AT5G42150		Glutathione S-transferase family protein	PF00462	PTHR12782	KOG3029
BraA03g002720	Bra005915	0	100	9.75475	12.7209	22.5929	AT5G06850		C2 calcium/lipid-binding plant phosphoribosyltransferase family protein	PF00168,PF08372	PTHR10024:SF97,PTHR10024			BraA03g039660	Bra001817	0	100	19.3843	47.9836	35.7968	AT3G21220	ATMAP2K_ALPHA,ATMEK5,ATMKK5,MAP2K_A,MEK5,MKK5	MAP kinase kinase 5	PF04627,PF00069	PTHR24361:SF31,PTHR24361	KOG0581
BraA02g038730	Bra033098	0	99.96	44.5178	18.3877	12.9796	AT3G29320		Glycosyl transferase, family 35	PF00343	PTHR11468	KOG2099		BraA09g036800	Bra032854	0	100	72.1132	62.7909	91.3729	AT1G27930		Protein of unknown function (DUF579)	PF04669
BraA10g013720	Bra002874	0	99.51	8.76423	10.7425	18.4715	AT5G55810	AtNMNAT,NMNAT	nicotinate/nicotinamide mononucleotide adenyltransferase	PF01467	PTHR12039	KOG3199		BraA05g013550	Bra018277	0	100	14.6015	11.8063	32.0206	AT2G31130
BraA01g000590	Bra011842	0	100	27.4573	24.931	31.4583	AT4G39680		SAP domain-containing protein		PTHR14127			BraA04g031000	Bra037640	0	100	256.914	88.217	85.5231	AT2G44650	CHL-CPN10,CPN10	chloroplast chaperonin 10	PF00166	PTHR10772:SF0,PTHR10772	KOG1641
BraA02g017580	Bra034007	0	99.9	14.9034	12.1991	13.5703	AT1G67310		Calmodulin-binding transcription activator protein with CG-1 and Ankyrin domains	PF00023,PF01833,PF00612,PF03859	PTHR23335	KOG0520		BraA10g028770	Bra009156	0	100	18.0081	14.5459	17.9075	AT5G05980	ATDFB,DFB	DHFS-FPGS homolog B	PF08245,PF01936	PTHR11136	KOG2525
BraA01g021260	Bra039546	0	99.87	5.39507	5.69478	7.37195	AT5G57590	BIO1	adenosylmethionine-8-amino-7-oxononanoate transaminases	PF00202,PF09440	PTHR11986:SF4,PTHR11986	KOG1401		BraA01g037390	Bra021545	0	99.54	2.22553	1.3037	2.61167	AT3G14270	FAB1B	phosphatidylinositol-4-phosphate 5-kinase family protein	PF01504,PF01363,PF00118	PTHR11353:SF14,PTHR11353	KOG0230
BraA02g014820	Bra022626	0	100	9.38086	7.10254	10.163	AT5G53080		Tetratricopeptide repeat (TPR)-like superfamily protein	PF07721	PTHR19959	KOG1840		BraA08g022300	Bra010668	0	100	52.6951	44.896	37.675	AT4G39680		SAP domain-containing protein	PF02037	PTHR14127	KOG2416
BraA04g022180	Bra021681	0	99.53	1.38018	3.7126	25.9347	AT3G44300	AtNIT2,NIT2	nitrilase 2	PF00795	PTHR23088	KOG0805		BraA09g043850				59.5597	66.8765	115.418
BraA03g047300	Bra012683	0	100	70.552	76.1482	58.2171	AT4G17040	CLPR4	CLP protease R subunit 4	PF00574	PTHR10381	KOG0840		BraA09g044140	Bra006975	0	100	10.233	50.2194	200.324	AT3G53180		glutamate-ammonia ligases;catalytics;glutamate-ammonia ligases	PF00120,PF04909	PTHR20852,PTHR20852:SF8	KOG0683
BraA03g047690	Bra012646	0	99.79	21.1536	34.5022	25.7589	AT4G17720		RNA-binding (RRM/RBD/RNP motifs) family protein	PF00076	PTHR11732:SF1,PTHR11732			BraA02g006070	Bra023524	0	100	11.33	12.6636	8.28805	AT5G15550		Transducin/WD40 repeat-like superfamily protein	PF00400,PF08154	PTHR19855	KOG0313
BraA05g042370	Bra040213	0	99.8	168.354	212.697	195.566	AT1G13440	GAPC-2,GAPC2	glyceraldehyde-3-phosphate dehydrogenase C2	PF00044,PF02800	PTHR10836	KOG0657		BraA09g029370	Bra037878	0	100	34.7139	41.5269	26.2005	AT4G08790		Nitrilase/cyanide hydratase and apolipoprotein N-acyltransferase family protein	PF00795	PTHR23088	KOG0807
BraA08g006950	Bra034911	0	99.85	1455.36	103.363	48.3682	AT4G12800	PSAL	photosystem I subunit l	PF02605				BraA01g021120	Bra033497	0	99.16	17.1026	18.8334	18.1691	AT4G15570	MAA3	P-loop containing nucleoside triphosphate hydrolases superfamily protein		PTHR10887:SF27,PTHR10887	KOG1801
BraA02g029680	Bra035296	0	100	31.709	81.7694	56.1852	AT5G42150		Glutathione S-transferase family protein	PF00462	PTHR12782	KOG3029		BraA08g034750	Bra030581	0	100	4.06276	1.45243	4.98365	AT1G04650
BraA09g009000	Bra036805	0	89.85	82.768	1.14096	7.36298	AT5G67370		Protein of unknown function (DUF1230)	PF06799				BraA05g015740	Bra037081	4e-166	100	1.97582	3.8216	2.64461	AT4G15010		Mitochondrial substrate carrier family protein	PF00153	PTHR24089:SF160,PTHR24089
BraA03g039660	Bra001817	0	100	19.5667	42.8519	45.4999	AT3G21220	ATMAP2K_ALPHA,ATMEK5,ATMKK5,MAP2K_A,MEK5,MKK5	MAP kinase kinase 5	PF04627,PF00069	PTHR24361:SF31,PTHR24361	KOG0581		BraA05g030430	Bra022182	0	99.71	11.4273	15.9369	12.3005	AT3G16850		Pectin lyase-like superfamily protein	PF00295
BraA03g002290	Bra005873	0	100	2.32296	5.82763	4.56037	AT5G05990		Mitochondrial glycoprotein family protein	PF02330	PTHR10826:SF1,PTHR10826	KOG2536		BraA09g015670	Bra027026	0	100	5.25667	2.43562	4.93405	AT1G62680		Pentatricopeptide repeat (PPR) superfamily protein	PF01535	PTHR24015
BraA05g013550	Bra018277	0	100	18.2978	10.2672	27.5149	AT2G31130							BraA06g032820	Bra009849	0	100	67.7763	70.0611	102.926	AT5G25540	CID6	CTC-interacting domain 6	PF02845
BraA04g031000	Bra037640	0	100	138.528	132.953	229.301	AT2G44650	CHL-CPN10,CPN10	chloroplast chaperonin 10	PF00166	PTHR10772:SF0,PTHR10772	KOG1641		BraA08g009660	Bra038965	0	99.85	4.17842	2.0962	1.97694	AT4G14040	EDA38,SBP2	selenium-binding protein 2	PF05694	PTHR23300
BraA10g028770	Bra009156	0	100	15.5878	17.6634	15.1039	AT5G05980	ATDFB,DFB	DHFS-FPGS homolog B	PF08245,PF01936	PTHR11136	KOG2525		BraA06g028310	Bra024334	0	100	9.25162	13.1084	10.3654	AT5G64880
BraA01g037390	Bra021545	0	99.54	4.46973	2.27739	3.73342	AT3G14270	FAB1B	phosphatidylinositol-4-phosphate 5-kinase family protein	PF01504,PF01363,PF00118	PTHR11353:SF14,PTHR11353	KOG0230		BraA03g001810	Bra005828	0	100	11.2151	12.035	11.6864	AT5G04930	ALA1	aminophospholipid ATPase 1	PF00122,PF00702,PF08282	PTHR24092:SF14,PTHR24092	KOG0206
BraA08g022300	Bra010668	0	100	47.396	58.2149	50.7942	AT4G39680		SAP domain-containing protein	PF02037	PTHR14127	KOG2416		BraA07g011080	Bra030153	0	97.39	1.71846	3.29556	2.74495	AT1G29630		5\'-3\' exonuclease family protein	PF00752,PF00867	PTHR11081,PTHR11081:SF8	KOG2518
BraA10g018040	Bra002495	0	100	1.451	3.24465	1.67838	AT1G12220	RPS5	Disease resistance protein (CC-NBS-LRR class) family	PF00560,PF00931	PTHR23155,PTHR23155:SF108	KOG4658		BraA09g064580	Bra032478	0	99.72	11.3309	2.36605	1.94111	AT1G05230	HDG2	homeodomain GLABROUS 2	PF01852,PF00046	PTHR24325:SF195,PTHR24325
BraA09g031770	Bra027988	0	100	6.18673	6.71772	10.554	AT1G33265		Transmembrane proteins 14C	PF03647				BraA03g028510	Bra000825	0	100	22.9854	9.99967	12.8369	AT4G03420		Protein of unknown function (DUF789)	PF05623
BraA09g044140	Bra006975	0	100	7.1828	8.1343	7.96869	AT3G53180		glutamate-ammonia ligases;catalytics;glutamate-ammonia ligases	PF00120,PF04909	PTHR20852,PTHR20852:SF8	KOG0683		BraA10g014570	Bra035628	3e-81	95.24	256.714	491.411	259.542	AT5G56670		Ribosomal protein S30 family protein	PF04758	PTHR12650	KOG0009
BraA02g038300	Bra033056	5e-133	83.83	26.5591	10.24	146.291	AT3G28740	CYP81D1	Cytochrome P450 superfamily protein	PF00067	PTHR24298	KOG0156		BraA01g007970				10.8334	13.0008	14.3639
BraA09g029370	Bra037878	0	100	27.4076	36.1773	28.6034	AT4G08790		Nitrilase/cyanide hydratase and apolipoprotein N-acyltransferase family protein	PF00795	PTHR23088	KOG0807		BraA09g031130	Bra028039	0	99.88	14.401	18.816	21.7404	AT1G34190	anac017,NAC017	NAC domain containing protein 17	PF02365
BraA01g021120	Bra033497	0	99.16	14.1731	20.5154	17.4305	AT4G15570	MAA3	P-loop containing nucleoside triphosphate hydrolases superfamily protein		PTHR10887:SF27,PTHR10887	KOG1801		BraA07g035100	Bra007909	0	86.59	22.7009	21.6997	7.83004	AT1G56130		Leucine-rich repeat transmembrane protein kinase	PF11721,PF00069,PF00560	PTHR24420,PTHR24420:SF469	KOG1187
BraA08g034750	Bra030581	0	100	8.57477	2.04912	3.41702	AT1G04650							BraA09g025960	Bra029485	0	100	8.5668	11.8805	7.07953	AT4G04180		P-loop containing nucleoside triphosphate hydrolases superfamily protein	PF00004	PTHR23073,PTHR23073:SF18	KOG0730
BraA05g040540	Bra039110	0	100	119.43	174.316	175.809	AT3G01520		Adenine nucleotide alpha hydrolases-like superfamily protein	PF00582				BraA08g020540	Bra010507	0	99.75	4.53802	3.35422	5.85488	AT4G35870		early-responsive to dehydration stress protein (ERD4)	PF02714	PTHR13018:SF9,PTHR13018	KOG1134
BraA05g030430	Bra022182	0	99.71	9.5494	14.8098	16.824	AT3G16850		Pectin lyase-like superfamily protein	PF00295				BraA05g037670	Bra029701	0	100	2.32077	1.02654	1.10299	AT3G08600		Protein of unknown function (DUF1191)	PF06697	PTHR23220,PTHR23220:SF27
BraA09g015670	Bra027026	0	100	3.74051	3.91056	5.66905	AT1G62680		Pentatricopeptide repeat (PPR) superfamily protein	PF01535	PTHR24015			BraA01g037840	Bra021503	0	100	6.31294	20.6898	3.20578	AT3G13720	PRA1.F3,PRA8	PRA1 (Prenylated rab acceptor) family protein	PF03208	PTHR19317	KOG3142
BraA06g032820	Bra009849	0	100	82.5346	77.5868	82.1282	AT5G25540	CID6	CTC-interacting domain 6	PF02845				BraA03g009310	Bra006525	0	100	216.914	15.81	11.4779	AT5G19940		Plastid-lipid associated protein PAP / fibrillin family protein	PF04755
BraA08g009660	Bra038965	0	99.85	2.1617	2.42093	1.40472	AT4G14040	EDA38,SBP2	selenium-binding protein 2	PF05694	PTHR23300			BraA01g017700	Bra026389	0	100	10.3495	8.01176	13.6169	AT4G26965		NADH:ubiquinone oxidoreductase, 17.2kDa subunit	PF05071	PTHR12910
BraA06g028310	Bra024334	0	100	5.51048	8.36432	8.55054	AT5G64880							BraA03g039630	Bra001815	0	100	8.08258	14.2935	11.4239	AT3G21150	BBX32	B-box 32
BraA08g015090	Bra020834	5e-156	100	15.8341	19.2964	24.0663	AT4G22720		Actin-like ATPase superfamily protein		PTHR11735			BraA05g040970	Bra039150	0	100	177.609	361.367	146.754	AT3G02080		Ribosomal protein S19e family protein	PF01090	PTHR11710	KOG3411
BraA09g064580	Bra032478	0	99.72	8.70358	1.80027	5.02058	AT1G05230	HDG2	homeodomain GLABROUS 2	PF01852,PF00046	PTHR24325:SF195,PTHR24325			BraA10g032350	Bra009500	0	100	24.5482	26.7427	22.2201	AT5G03910	ATATH12,ATH12	ABC2 homolog 12	PF00664,PF00005	PTHR24221:SF84,PTHR24221	KOG0058
BraA03g028510	Bra000825	0	100	18.422	39.2188	35.8403	AT4G03420		Protein of unknown function (DUF789)	PF05623				BraA10g032710	Bra009537	0	100	48.5176	113.306	101.617	AT5G03290	IDH-V	isocitrate dehydrogenase V	PF00180	PTHR11835,PTHR11835:SF5	KOG0785
BraA06g004580	Bra018725	0	99.68	7.92924	38.68	4.02375	AT5G02500	AT-HSC70-1,HSC70,HSC70-1,HSP70-1	heat shock cognate protein 70-1	PF00012	PTHR19375			BraA04g004740	Bra014757	0	99.88	4.92488	1.59494	2.62054	AT3G55290		NAD(P)-binding Rossmann-fold superfamily protein	PF00106	PTHR24322	KOG0725
BraA10g014570	Bra035628	3e-81	95.24	173.983	346.609	213.665	AT5G56670		Ribosomal protein S30 family protein	PF04758	PTHR12650	KOG0009		BraA09g048210	Bra007344	0	100	33.1514	25.7277	47.2015	AT3G57650	LPAT2	lysophosphatidyl acyltransferase 2	PF01553	PTHR10983,PTHR10983:SF1	KOG1505
BraA01g007970				8.87636	9.92789	4.59288								BraA03g033610	Bra001285	0	100	17.8766	11.2118	18.1283	AT3G08505		zinc finger (CCCH-type/C3HC4-type RING finger) family protein	PF00097,PF00642	PTHR11224,PTHR11224:SF10	KOG1039
BraA09g031130	Bra028039	0	99.88	17.2213	21.0864	21.0299	AT1G34190	anac017,NAC017	NAC domain containing protein 17	PF02365				BraA01g007250	Bra011200	0	100	5.32864	1.7483	1.95905	AT4G30520		Leucine-rich repeat protein kinase family protein	PF00069,PF00560	PTHR24420,PTHR24420:SF423	KOG1187
BraA07g035100	Bra007909	0	86.59	14.1125	6.94444	4.28077	AT1G56130		Leucine-rich repeat transmembrane protein kinase	PF11721,PF00069,PF00560	PTHR24420,PTHR24420:SF469	KOG1187		BraA03g041590	Bra013217	0	100	11.151	2.9856	1.22484	AT3G25500	AFH1,AHF1,ATFH1,FH1	formin homology 1	PF02181	PTHR23213	KOG1922
BraA09g025960	Bra029485	0	100	6.92962	11.7501	10.1227	AT4G04180		P-loop containing nucleoside triphosphate hydrolases superfamily protein	PF00004	PTHR23073,PTHR23073:SF18	KOG0730		BraA05g029570	Bra001692	0	92.74	15.1395	10.4484	19.0151	AT3G17970	atToc64-III,TOC64-III	translocon at the outer membrane of chloroplasts 64-III	PF01425,PF00515	PTHR11895:SF6,PTHR11895	KOG1211
BraA05g003210	Bra004726	0	100	23.5688	23.2958	21.6487	AT2G42670		Protein of unknown function (DUF1637)	PF07847	PTHR22966	KOG4281		BraA08g000200	Bra030823	0	99.75	4.73898	3.37122	4.61778	AT1G55915		zinc ion binding	PF08325	PTHR10183:SF154,PTHR10183	KOG4842
BraA05g037670	Bra029701	0	100	1.56105	2.51633	1.1984	AT3G08600		Protein of unknown function (DUF1191)	PF06697	PTHR23220,PTHR23220:SF27			BraA05g036160	Bra029854	2e-119	100	351.134	715.678	633.111	AT1G66240	ATATX1,ATX1	homolog of anti-oxidant 1	PF00403	PTHR22814,PTHR22814:SF15	KOG1603
BraA03g040970	Bra001930	0	99.91	58.0918	112.45	116.467	AT3G24160	PMP	putative type 1 membrane protein					BraA05g004900	Bra004892	0	95.97	14.3427	25.1486	10.2345	AT2G40360		Transducin/WD40 repeat-like superfamily protein	PF00400,PF01095,PF08145,PF04043	PTHR17605	KOG0650
BraA03g009310	Bra006525	0	100	254.99	73.4076	38.1073	AT5G19940		Plastid-lipid associated protein PAP / fibrillin family protein	PF04755				BraA06g009540	Bra019738	0	100	58.914	141.617	136.339	AT1G12050		fumarylacetoacetase, putative	PF01557,PF09298	PTHR11820,PTHR11820:SF1	KOG2843
BraA10g028050	Bra005836	0	89.39	36.6274	46.1049	57.7508	AT5G05080	ATUBC22,UBC22	ubiquitin-conjugating enzyme 22	PF00179	PTHR24067,PTHR24067:SF24	KOG0423		BraA07g012230	Bra030041	0	100	8.23534	7.66371	6.88737	AT1G27370	SPL10	squamosa promoter binding protein-like 10	PF03110
BraA04g003680	Bra014661	0	100	38.3096	16.3501	63.4271	AT3G56950	SIP2,SIP2;1	small and basic intrinsic protein 2;1	PF00230	PTHR19139,PTHR19139:SF3	KOG0223		BraA10g019830	Bra002333	0	100	9.43299	6.35807	10.2753	AT5G20840		Phosphoinositide phosphatase family protein	PF02383	PTHR11200:SF9,PTHR11200	KOG1888
BraA03g039630	Bra001815	0	100	13.2005	13.1605	8.76378	AT3G21150	BBX32	B-box 32					BraA08g001570	Bra030938	5e-176	100	39.2799	43.7812	56.5443	AT3G01320	SNL1	SIN3-like 1
BraA05g040970	Bra039150	0	100	92.3019	274.106	133.336	AT3G02080		Ribosomal protein S19e family protein	PF01090	PTHR11710	KOG3411		BraA03g030120	Bra000974	0	99.88	128.078	31.6406	199.683	AT4G00430	PIP1;4,PIP1E,TMP-C	plasma membrane intrinsic protein 1;4	PF00230	PTHR19139:SF55,PTHR19139	KOG0223
BraA10g032350	Bra009500	0	100	32.978	33.6971	29.3032	AT5G03910	ATATH12,ATH12	ABC2 homolog 12	PF00664,PF00005	PTHR24221:SF84,PTHR24221	KOG0058		BraA10g019980	Bra002318	0	100	91.6274	237.999	268.091	AT5G20650	COPT5	copper transporter 5	PF04145	PTHR12483,PTHR12483:SF1	KOG3386
BraA10g032710	Bra009537	0	100	55.7753	76.6703	71.0245	AT5G03290	IDH-V	isocitrate dehydrogenase V	PF00180	PTHR11835,PTHR11835:SF5	KOG0785		BraA09g006420				69.4396	92.5445	125.193
BraA03g033610	Bra001285	0	100	18.8638	16.528	19.3678	AT3G08505		zinc finger (CCCH-type/C3HC4-type RING finger) family protein	PF00097,PF00642	PTHR11224,PTHR11224:SF10	KOG1039		BraA08g026970	Bra016389	0	100	29.3091	43.1031	21.5463	AT1G22070	TGA3	TGA1A-related gene 3	PF00170	PTHR22952,PTHR22952:SF57
BraA04g027440	Bra017096	0	100	2.45125	2.16863	2.91224	AT2G38840		Guanylate-binding family protein	PF02841,PF02263	PTHR10751	KOG2037		BraA03g053270	Bra019090	0	99.43	1.81271	2.0195	4.85617	AT2G16030		S-adenosyl-L-methionine-dependent methyltransferases superfamily protein	PF08241
BraA03g041590	Bra013217	0	100	8.33232	6.261	1.86342	AT3G25500	AFH1,AHF1,ATFH1,FH1	formin homology 1	PF02181	PTHR23213	KOG1922		BraA03g010010	Bra006595	0	100	87.7375	288.991	157.694	AT2G27030	ACAM-2,CAM5	calmodulin 5	PF00036	PTHR23050:SF20,PTHR23050	KOG0027
BraA08g000200	Bra030823	0	99.75	4.32163	3.29629	3.62973	AT1G55915		zinc ion binding	PF08325	PTHR10183:SF154,PTHR10183	KOG4842		BraA08g027500	Bra016434	0	100	33.6124	35.8847	62.7317	AT1G21080		DNAJ heat shock N-terminal domain-containing protein	PF00226		KOG0691
BraA05g036160	Bra029854	2e-119	100	225.456	328.784	352.959	AT1G66240	ATATX1,ATX1	homolog of anti-oxidant 1	PF00403	PTHR22814,PTHR22814:SF15	KOG1603		BraA06g013670	Bra025940	0	100	181.628	234.521	216.833	AT1G17880	ATBTF3,BTF3	basic transcription factor 3	PF01849	PTHR10351	KOG2240
BraA05g004900	Bra004892	0	95.97	3.09464	7.08111	6.10928	AT2G40360		Transducin/WD40 repeat-like superfamily protein	PF00400,PF01095,PF08145,PF04043	PTHR17605	KOG0650		BraA02g026130	Bra008492	0	100	3.21801	3.8388	2.71591	AT1G80150		Tetratricopeptide repeat (TPR)-like superfamily protein	PF01535	PTHR24015
BraA06g009540	Bra019738	0	100	75.4862	123.383	123.969	AT1G12050		fumarylacetoacetase, putative	PF01557,PF09298	PTHR11820,PTHR11820:SF1	KOG2843		BraA10g009330	Bra035725	0	100	8.96782	6.41377	6.62325	AT5G51120	ATPABN1,PABN1	polyadenylate-binding protein 1	PF00076	PTHR23365	KOG4209
BraA07g012230	Bra030041	0	100	9.62716	7.64337	7.67877	AT1G27370	SPL10	squamosa promoter binding protein-like 10	PF03110				BraA01g026730	Bra021339	0	100	15.2357	17.7358	19.0499	AT1G54440		Polynucleotidyl transferase, ribonuclease H fold protein with HRDC domain	PF00570,PF01612	PTHR12124,PTHR12124:SF2	KOG2206
BraA10g019830	Bra002333	0	100	7.76661	9.85361	11.5251	AT5G20840		Phosphoinositide phosphatase family protein	PF02383	PTHR11200:SF9,PTHR11200	KOG1888		BraA02g017140	Bra040630	2e-179	100	35.1761	8.01982	12.3101	AT1G66820		glycine-rich protein
BraA08g001570	Bra030938	5e-176	100	26.9113	32.236	29.9062	AT3G01320	SNL1	SIN3-like 1					BraA09g055600	Bra031181	0	100	109.173	3.6966	19.8568	AT2G21330	FBA1	fructose-bisphosphate aldolase 1	PF00274	PTHR11627	KOG1557
BraA03g030120	Bra000974	0	99.88	113.183	35.3445	100.304	AT4G00430	PIP1;4,PIP1E,TMP-C	plasma membrane intrinsic protein 1;4	PF00230	PTHR19139:SF55,PTHR19139	KOG0223		BraA01g039160	Bra038697	0	100	19.861	28.1298	16.708	AT3G12130		KH domain-containing protein / zinc finger (CCCH type) family protein	PF00013,PF00642	PTHR10288,PTHR10288:SF5
BraA10g019980	Bra002318	0	100	143.504	207.953	239.183	AT5G20650	COPT5	copper transporter 5	PF04145	PTHR12483,PTHR12483:SF1	KOG3386		BraA03g045260	Bra012885	0	100	7.363	11.638	35.9817	AT3G50830	ATCOR413-PM2,COR413-PM2	cold-regulated 413-plasma membrane 2	PF05562
BraA09g051460	Bra007645	0	100	12.6727	13.356	22.2648	AT3G61960		Protein kinase superfamily protein	PF00069	PTHR24348,PTHR24348:SF37	KOG0595		BraA05g036980	Bra029773	0	100	42.7199	8.84735	18.3766	AT3G09540		Pectin lyase-like superfamily protein	PF00544
BraA08g026970	Bra016389	0	100	23.9209	15.9562	12.844	AT1G22070	TGA3	TGA1A-related gene 3	PF00170	PTHR22952,PTHR22952:SF57			BraA09g008340	Bra037785	0	100	2.60523	2.35594	2.51236	AT5G64620	ATC/VIF2,C/VIF2	cell wall / vacuolar inhibitor of fructosidase 2	PF04043
BraA03g053270	Bra019090	0	99.43	2.5204	1.26763	1.32899	AT2G16030		S-adenosyl-L-methionine-dependent methyltransferases superfamily protein	PF08241				BraA03g011080	Bra006688	0	100	13.4064	33.4572	32.8302	AT5G59870	HTA6	histone H2A 6	PF00125	PTHR23430	KOG1756
BraA03g010010	Bra006595	0	100	68.2206	211.719	149.089	AT2G27030	ACAM-2,CAM5	calmodulin 5	PF00036	PTHR23050:SF20,PTHR23050	KOG0027		BraA06g006350	Bra020024	0	100	18.656	4.28534	2.70175	AT1G09440		Protein kinase superfamily protein	PF00069	PTHR24420:SF937,PTHR24420	KOG1187
BraA08g027500	Bra016434	0	100	35.3357	46.547	68.3381	AT1G21080		DNAJ heat shock N-terminal domain-containing protein	PF00226		KOG0691		BraA09g032960	Bra023243	0	100	19.7388	17.3923	22.8771	AT1G32150	AtbZIP68,bZIP68	basic region/leucine zipper transcription factor 68	PF00170,PF07777	PTHR23351,PTHR23351:SF24
BraA06g013670	Bra025940	0	100	169.554	233.019	220.027	AT1G17880	ATBTF3,BTF3	basic transcription factor 3	PF01849	PTHR10351	KOG2240		BraA05g000420	Bra004452	0	100	19.8372	25.5084	13.7173	AT2G47490	ATNDT1,NDT1	NAD+ transporter 1	PF00153	PTHR24089:SF38,PTHR24089	KOG0764
BraA02g026130	Bra008492	0	100	2.4361	3.76074	3.44655	AT1G80150		Tetratricopeptide repeat (TPR)-like superfamily protein	PF01535	PTHR24015			BraA06g039210	Bra025121	0	100	11.4246	9.56349	13.0757	AT2G03620	MGT3,MRS2-5	magnesium transporter 3		PTHR13890	KOG2662
BraA10g009330	Bra035725	0	100	22.6932	17.3463	16.1392	AT5G51120	ATPABN1,PABN1	polyadenylate-binding protein 1	PF00076	PTHR23365	KOG4209		BraA08g010990	Bra039707	0	100	25.4576	16.9899	68.7921	AT4G14930		Survival protein SurE-like phosphatase/nucleotidase	PF01975
BraA01g026730	Bra021339	0	100	14.0971	17.3717	15.9615	AT1G54440		Polynucleotidyl transferase, ribonuclease H fold protein with HRDC domain	PF00570,PF01612	PTHR12124,PTHR12124:SF2	KOG2206		BraA03g041200	Bra013255	0	100	2.33575	1.34738	1.39783	AT3G24515	UBC37	ubiquitin-conjugating enzyme 37	PF00179	PTHR24067,PTHR24067:SF31	KOG0417
BraA09g055600	Bra031181	0	100	130.2	5.24744	55.9684	AT2G21330	FBA1	fructose-bisphosphate aldolase 1	PF00274	PTHR11627	KOG1557		BraA02g000930	Bra028833	8e-123	100	204.117	476.794	433.316	AT5G03460
BraA01g039160	Bra038697	0	100	18.6947	18.6412	17.5222	AT3G12130		KH domain-containing protein / zinc finger (CCCH type) family protein	PF00013,PF00642	PTHR10288,PTHR10288:SF5			BraA06g041150	Bra024948	0	100	39.6944	14.8315	41.9035	AT5G47370	HAT2	Homeobox-leucine zipper protein 4 (HB-4) / HD-ZIP protein	PF02183,PF00046,PF04618	PTHR24326:SF218,PTHR24326	KOG0483
BraA05g036980	Bra029773	0	100	19.3912	15.5025	16.558	AT3G09540		Pectin lyase-like superfamily protein	PF00544				BraA09g025640	Bra029509	0	100	86.3275	212.644	331.568	AT4G21980	APG8A,ATG8A	Ubiquitin-like superfamily protein	PF02991	PTHR10969,PTHR10969:SF4	KOG1654
BraA09g008340	Bra037785	0	100	6.8277	1.69551	2.59726	AT5G64620	ATC/VIF2,C/VIF2	cell wall / vacuolar inhibitor of fructosidase 2	PF04043				BraA06g015880	Bra025814	0	100	11.3316	17.2509	15.3114	AT1G20370		Pseudouridine synthase family protein	PF01416	PTHR11142	KOG2553
BraA06g006350	Bra020024	0	100	17.9656	9.37834	7.40543	AT1G09440		Protein kinase superfamily protein	PF00069	PTHR24420:SF937,PTHR24420	KOG1187		BraA01g003570	Bra011558	0	100	33.0415	7.73386	5.41146	AT4G34740	ASE2,ATASE2,ATPURF2,CIA1	GLN phosphoribosyl pyrophosphate amidotransferase 2	PF00156,PF00310	PTHR11907	KOG0572
BraA09g032960	Bra023243	0	100	19.2607	18.6978	24.7923	AT1G32150	AtbZIP68,bZIP68	basic region/leucine zipper transcription factor 68	PF00170,PF07777	PTHR23351,PTHR23351:SF24			BraA10g003840	Bra015401	0	100	5.47395	4.05789	1.02689	AT1G05230	HDG2	homeodomain GLABROUS 2	PF01852,PF00046	PTHR24325:SF195,PTHR24325	KOG0484
BraA05g000420	Bra004452	0	100	23.8225	18.4132	17.7517	AT2G47490	ATNDT1,NDT1	NAD+ transporter 1	PF00153	PTHR24089:SF38,PTHR24089	KOG0764		BraA08g018520	Bra010323	0	100	4.52549	4.68942	3.06031	AT4G29540		bacterial transferase hexapeptide repeat-containing protein	PF00132	PTHR23416:SF15,PTHR23416	KOG4042
BraA06g039210	Bra025121	0	100	10.1304	10.2849	14.1321	AT2G03620	MGT3,MRS2-5	magnesium transporter 3		PTHR13890	KOG2662		BraA03g061270	Bra017875	0	99.84	55.1616	83.4026	68.7163	AT4G39890	AtRABH1c,RABH1c	RAB GTPase homolog H1C	PF00071	PTHR24073,PTHR24073:SF256	KOG0094
BraA09g014370	Bra027732	0	100	4.77467	5.94367	6.33547	AT1G64440	REB1,RHD1,UGE4	NAD(P)-binding Rossmann-fold superfamily protein	PF01370	PTHR10366,PTHR10366:SF39	KOG1371		BraA10g017350	Bra002561	0	100	15.1099	13.3764	6.90469	AT5G59500		protein C-terminal S-isoprenylcysteine carboxyl O-methyltransferases	PF04140		KOG2628
BraA02g000930	Bra028833	8e-123	100	169.985	244.168	274.772	AT5G03460							BraA04g017230	Bra032166	0	100	34.3024	38.3892	43.2139	AT2G23460	ATXLG1,XLG1	extra-large G-protein 1	PF00503	PTHR10218,PTHR10218:SF90	KOG0082
BraA06g041150	Bra024948	0	100	21.7774	25.2712	47.1592	AT5G47370	HAT2	Homeobox-leucine zipper protein 4 (HB-4) / HD-ZIP protein	PF02183,PF00046,PF04618	PTHR24326:SF218,PTHR24326	KOG0483		BraA07g034580	Bra004406	0	100	24.3218	31.8798	57.353	AT1G69680		Mog1/PsbP/DUF1795-like photosystem II reaction center PsbP family protein	PF04603	PTHR15837	KOG3329
BraA09g025640	Bra029509	0	100	55.7927	100.868	147.939	AT4G21980	APG8A,ATG8A	Ubiquitin-like superfamily protein	PF02991	PTHR10969,PTHR10969:SF4	KOG1654		BraA08g002910	Bra014258	0	100	35.5916	45.1902	58.7906	AT1G50940	ETFALPHA	electron transfer flavoprotein alpha	PF00766,PF01012	PTHR10909:SF153,PTHR10909	KOG3954
BraA09g001650	Bra036259	0	100	2.32949	7.23412	2.76635	AT2G02930	ATGSTF3,GST16,GSTF3	glutathione S-transferase F3	PF02798,PF00043	PTHR11260,PTHR11260:SF55	KOG0867		BraA03g036580	Bra001563	0	97.81	35.7654	1.04384	10.6099	AT3G14690	CYP72A15	cytochrome P450, family 72, subfamily A, polypeptide 15	PF00067	PTHR24282,PTHR24282:SF174	KOG0157
BraA02g001020	Bra028825	0	100	39.0145	35.8262	26.1742	AT5G03620		Subtilisin-like serine endopeptidase family protein	PF05922,PF00082,PF00657	PTHR10795:SF17,PTHR10795			BraA08g034440	Bra030603	0	100	3.57212	3.69803	4.09373	AT4G20720		dentin sialophosphoprotein-related
BraA10g003840	Bra015401	0	100	4.3567	2.61122	3.11005	AT1G05230	HDG2	homeodomain GLABROUS 2	PF01852,PF00046	PTHR24325:SF195,PTHR24325	KOG0484		BraA09g057050	Bra031048	0	100	92.842	10.8307	7.74696	AT1G18740		Protein of unknown function (DUF793)	PF05633
BraA08g018520	Bra010323	0	100	3.37468	4.66115	2.79477	AT4G29540		bacterial transferase hexapeptide repeat-containing protein	PF00132	PTHR23416:SF15,PTHR23416	KOG4042		BraA06g031000	Bra009695	0	100	25.8923	16.851	42.0957	AT5G23570	ATSGS3,SGS3	XS domain-containing protein / XS zinc finger domain-containing protein-related	PF03470,PF03468	PTHR21596,PTHR21596:SF1
BraA03g061270	Bra017875	0	99.84	29.9324	61.1019	40.0853	AT4G39890	AtRABH1c,RABH1c	RAB GTPase homolog H1C	PF00071	PTHR24073,PTHR24073:SF256	KOG0094		BraA01g029770	Bra028372	0	100	30.1709	4.82468	8.05412	AT3G24420		alpha/beta-Hydrolases superfamily protein	PF00561	PTHR10992,PTHR10992:SF13	KOG1454
BraA09g001630	Bra036257	0	100	44.4977	55.5897	60.9719	AT4G02570	ATCUL1,AXR6,CUL1	cullin 1	PF00888,PF10557,PF01257	PTHR11932:SF21,PTHR11932	KOG2166		BraA06g003540	Bra018825	0	99.93	79.7969	145.795	95.919	AT4G14960	TUA6	Tubulin/FtsZ family protein	PF03953,PF00091	PTHR11588	KOG1376
BraA10g017350	Bra002561	0	100	9.7259	19.9086	8.42346	AT5G59500		protein C-terminal S-isoprenylcysteine carboxyl O-methyltransferases	PF04140		KOG2628		BraA08g021600	Bra010607	0	100	36.1055	88.1828	51.685	AT4G37660		Ribosomal protein L12/ ATP-dependent Clp protease adaptor protein ClpS family protein	PF00542	PTHR11809:SF6,PTHR11809	KOG1715
BraA04g017230	Bra032166	0	100	43.0436	51.6133	49.6087	AT2G23460	ATXLG1,XLG1	extra-large G-protein 1	PF00503	PTHR10218,PTHR10218:SF90	KOG0082		BraA09g036060	Bra032918	0	100	4.63735	9.51201	4.25091	AT1G28680		HXXXD-type acyl-transferase family protein	PF02458
BraA07g034580	Bra004406	0	100	10.667	11.997	21.873	AT1G69680		Mog1/PsbP/DUF1795-like photosystem II reaction center PsbP family protein	PF04603	PTHR15837	KOG3329		BraA06g039750	Bra024817	0	98.8	4.7385	4.73797	4.95217	AT2G02470	AL6	alfin-like 6	PF12165,PF00628	PTHR23123	KOG1632
BraA08g002910	Bra014258	0	100	39.0939	51.0618	50.6	AT1G50940	ETFALPHA	electron transfer flavoprotein alpha	PF00766,PF01012	PTHR10909:SF153,PTHR10909	KOG3954		BraA04g005400	Bra014813	0	100	32.4428	30.9494	39.2094	AT3G54480	SKIP5,SKP5	SKP1/ASK-interacting protein 5	PF00646	PTHR23244,PTHR23244:SF109
BraA03g036580	Bra001563	0	97.81	18.6682	2.65346	6.8083	AT3G14690	CYP72A15	cytochrome P450, family 72, subfamily A, polypeptide 15	PF00067	PTHR24282,PTHR24282:SF174	KOG0157		BraA06g039620	Bra026580	2e-77	87.8	9.71517	7.22336	12.5495	AT2G02800	APK2B	protein kinase 2B	PF07714	PTHR24420,PTHR24420:SF897	KOG1187
BraA07g024810	Bra003467	0	99.77	6.96279	6.7474	7.73149	AT3G61740	ATX3,SDG14	SET domain protein 14	PF00855,PF00856	PTHR13793,PTHR13793:SF5	KOG1080		BraA02g036970	Bra032936	0	100	1.68904	6.11725	3.53718	AT3G26510		Octicosapeptide/Phox/Bem1p family protein	PF00564
BraA08g034440	Bra030603	0	100	3.83456	4.19908	6.10204	AT4G20720		dentin sialophosphoprotein-related					BraA07g008000	Bra015099	0	100	5.40683	4.97723	4.26616	AT3G25110	AtFaTA,FaTA	fatA acyl-ACP thioesterase	PF01643
BraA09g057050	Bra031048	0	100	51.959	11.6096	7.83744	AT1G18740		Protein of unknown function (DUF793)	PF05633				BraA05g015120	Bra039495	0	100	14.5135	5.54893	27.1902	AT5G36220	CYP81D1,CYP91A1	cytochrome p450 81d1	PF00067	PTHR24298,PTHR24298:SF44	KOG0156
BraA06g031000	Bra009695	0	100	31.6587	20.9186	60.1174	AT5G23570	ATSGS3,SGS3	XS domain-containing protein / XS zinc finger domain-containing protein-related	PF03470,PF03468	PTHR21596,PTHR21596:SF1			BraA03g024370	Bra000443	0	99.83	144.874	220.184	162.835	AT3G62290	ARFA1E,ATARFA1E	ADP-ribosylation factor A1E	PF00025	PTHR11711	KOG0070
BraA01g029770	Bra028372	0	100	58.2598	9.79886	18.1672	AT3G24420		alpha/beta-Hydrolases superfamily protein	PF00561	PTHR10992,PTHR10992:SF13	KOG1454		BraA05g014080	Bra018332	0	100	9.59058	4.88511	4.59334	AT2G30160		Mitochondrial substrate carrier family protein	PF00153	PTHR24089,PTHR24089:SF77	KOG0760
BraA06g003540	Bra018825	0	99.93	24.9082	95.315	79.3265	AT4G14960	TUA6	Tubulin/FtsZ family protein	PF03953,PF00091	PTHR11588	KOG1376		BraA03g018050	Bra022974	0	99.13	10.3656	20.018	3.53038	AT2G34360		MATE efflux family protein	PF01535,PF01554	PTHR11206:SF51,PTHR11206	KOG1347
BraA08g021600	Bra010607	0	100	38.8359	73.3651	58.7083	AT4G37660		Ribosomal protein L12/ ATP-dependent Clp protease adaptor protein ClpS family protein	PF00542	PTHR11809:SF6,PTHR11809	KOG1715		BraA06g043850	Bra033668	0	100	11.3603	4.63619	3.7312	AT5G43250	NF-YC13	nuclear factor Y, subunit C13	PF00808	PTHR10252
BraA10g011230	Bra003098	0	100	2.73598	2.66917	7.86746	AT5G52900							BraA03g025780	Bra000574	8e-123	100	252.951	368.324	441.193	AT2G23090		Uncharacterised protein family SERF	PF04419
BraA09g036060	Bra032918	0	100	4.55649	8.55496	3.26373	AT1G28680		HXXXD-type acyl-transferase family protein	PF02458				BraA02g025380	Bra008421	0	100	92.6063	94.8175	128.517	AT1G79550	PGK	phosphoglycerate kinase	PF00162	PTHR11406	KOG1367
BraA06g039750	Bra024817	0	98.8	4.67877	5.28864	4.47244	AT2G02470	AL6	alfin-like 6	PF12165,PF00628	PTHR23123	KOG1632		BraA09g065010	Bra032522	0	100	18.5089	8.22513	9.91624	AT1G04210		Leucine-rich repeat protein kinase family protein	PF00069,PF00560	PTHR24359:SF89,PTHR24359	KOG0594
BraA04g005400	Bra014813	0	100	28.486	20.9654	26.8875	AT3G54480	SKIP5,SKP5	SKP1/ASK-interacting protein 5	PF00646	PTHR23244,PTHR23244:SF109			BraA07g011650	Bra030095	0	100	188.651	33.9138	61.9751	AT1G28370	ATERF11,ERF11	ERF domain protein 11	PF00847
BraA06g039620	Bra026580	2e-77	87.8	20.878	13.2976	17.7926	AT2G02800	APK2B	protein kinase 2B	PF07714	PTHR24420,PTHR24420:SF897	KOG1187		BraA05g012030	Bra005632	0	99.82	3.83108	6.32086	9.15561	AT2G32020		Acyl-CoA N-acyltransferases (NAT) superfamily protein	PF00583
BraA02g036970	Bra032936	0	100	5.08975	7.61819	3.04858	AT3G26510		Octicosapeptide/Phox/Bem1p family protein	PF00564				BraA02g003340	Bra028599	0	100	119.419	66.0823	95.3283	AT5G10140	AGL25,FLC,FLF	K-box region and MADS-box transcription factor family protein	PF01486,PF00319	PTHR11945,PTHR11945:SF128	KOG0014
BraA07g008000	Bra015099	0	100	5.33382	7.64899	8.92462	AT3G25110	AtFaTA,FaTA	fatA acyl-ACP thioesterase	PF01643				BraA07g037600	Bra015986	0	100	94.1443	6.67774	40.811	AT1G73540	atnudt21,NUDT21	nudix hydrolase homolog 21	PF00293	PTHR12629	KOG2839
BraA05g015120	Bra039495	0	100	6.88612	8.53512	23.5442	AT5G36220	CYP81D1,CYP91A1	cytochrome p450 81d1	PF00067	PTHR24298,PTHR24298:SF44	KOG0156		BraA01g003160	Bra011597	0	99.17	12.0976	16.8312	23.6377	AT4G35240		Protein of unknown function (DUF630 and DUF632)	PF04783,PF04782	PTHR21450
BraA03g024370	Bra000443	0	99.83	101.384	150.056	129.143	AT3G62290	ARFA1E,ATARFA1E	ADP-ribosylation factor A1E	PF00025	PTHR11711	KOG0070		BraA02g017980				3.84457	8.86255	6.82488
BraA05g014080	Bra018332	0	100	5.86268	5.29207	3.74218	AT2G30160		Mitochondrial substrate carrier family protein	PF00153	PTHR24089,PTHR24089:SF77	KOG0760		BraA02g033260	Bra022067	0	99.86	9.55879	14.7475	13.9315	AT3G01780	TPLATE	ARM repeat superfamily protein
BraA03g053820	Bra019036	3e-106	100	51.1301	27.381	106.759	AT4G27657							BraA02g034300	Bra014349	0	100	18.8134	10.8596	11.8017	AT5G47780	GAUT4	galacturonosyltransferase 4	PF01501	PTHR13778,PTHR13778:SF2
BraA06g043850	Bra033668	0	100	7.06855	4.57029	3.84331	AT5G43250	NF-YC13	nuclear factor Y, subunit C13	PF00808	PTHR10252			BraA03g018810	Bra023044	0	100	6.63302	1.19409	4.76655	AT2G35930	PUB23	plant U-box 23	PF04564	PTHR22849
BraA03g025780	Bra000574	8e-123	100	305.137	324.919	346.8	AT2G23090		Uncharacterised protein family SERF	PF04419				BraA09g007990	Bra037754	0	100	12.2028	13.5557	19.9991	AT5G63840	PSL5,RSW3	Glycosyl hydrolases family 31 protein	PF01055	PTHR22762:SF7,PTHR22762	KOG1066
BraA02g025380	Bra008421	0	100	83.8188	95.1834	125.432	AT1G79550	PGK	phosphoglycerate kinase	PF00162	PTHR11406	KOG1367		BraA03g025610	Bra000558	0	100	7.90437	21.0287	15.8942	AT2G26170	CYP711A1,MAX1	cytochrome P450, family 711, subfamily A, polypeptide 1	PF00067	PTHR24301,PTHR24301:SF127	KOG0158
BraA09g065010	Bra032522	0	100	15.6428	9.52635	9.76582	AT1G04210		Leucine-rich repeat protein kinase family protein	PF00069,PF00560	PTHR24359:SF89,PTHR24359	KOG0594		BraA09g036830	Bra032851	0	100	8.13212	5.00739	8.70753	AT1G27850
BraA07g011650	Bra030095	0	100	66.9775	29.2599	14.0384	AT1G28370	ATERF11,ERF11	ERF domain protein 11	PF00847				BraA05g010460	Bra005404	0	98.16	57.3542	23.1612	14.41	AT2G34640	HMR,PTAC12	plastid transcriptionally active 12
BraA02g004550	Bra023381	0	100	7.53244	1.75194	6.89534	AT5G12900							BraA02g013670	Bra022743	0	99.61	8.47132	9.41681	2.51722	AT5G54780		Ypt/Rab-GAP domain of gyp1p superfamily protein	PF00566	PTHR22957,PTHR22957:SF30	KOG2197
BraA03g018480				3.53197	12.6032	23.7238								BraA09g025690	Bra029505	0	100	33.2455	116.64	92.4509	AT4G04610	APR,APR1,ATAPR1,PRH19	APS reductase 1	PF00085,PF01507	PTHR18929	KOG0189
BraA02g003340	Bra028599	0	100	123.245	48.9894	86.1821	AT5G10140	AGL25,FLC,FLF	K-box region and MADS-box transcription factor family protein	PF01486,PF00319	PTHR11945,PTHR11945:SF128	KOG0014		BraA06g037710	Bra025265	0	100	17.5385	26.9026	25.2432	AT3G27310	PUX1	plant UBX domain-containing protein 1	PF00789	PTHR23153:SF22,PTHR23153
BraA07g037600	Bra015986	0	100	22.8954	3.22647	1.73881	AT1G73540	atnudt21,NUDT21	nudix hydrolase homolog 21	PF00293	PTHR12629	KOG2839		BraA01g007170	Bra011209	8e-118	100	132.84	50.3905	172.412	AT4G30660		Low temperature and salt responsive protein family	PF01679	PTHR21659	KOG1773
BraA09g006630	Bra026503	0	100	4.34382	3.71011	2.31098	AT5G23310	FSD3	Fe superoxide dismutase 3	PF02777,PF00081	PTHR11404,PTHR11404:SF8	KOG0876		BraA06g003730	Bra018807	0	100	9.53371	10.1731	14.8823	AT1G49660	AtCXE5,CXE5	carboxyesterase 5	PF07859	PTHR23024:SF10,PTHR23024	KOG1515
BraA01g003160	Bra011597	0	99.17	14.7172	32.3911	23.7643	AT4G35240		Protein of unknown function (DUF630 and DUF632)	PF04783,PF04782	PTHR21450			BraA06g027100	Bra038651	0	99.42	23.3988	12.6747	17.464	AT5G63640		ENTH/VHS/GAT family protein	PF00790,PF03127	PTHR13856,PTHR13856:SF27	KOG1087
BraA01g003440	Bra011570	0	99.98	12.1682	28.2897	27.7226	AT4G34890	ATXDH1,XDH1	xanthine dehydrogenase 1	PF02738,PF00941,PF01315,PF03450,PF01799,PF00111	PTHR11908:SF8,PTHR11908	KOG0430		BraA01g017070	Bra026445	0	100	95.9711	5.49659	10.8751	AT4G26370		antitermination NusB domain-containing protein	PF01029
BraA02g017980				19.4606	37.8718	19.2426								BraA07g025530	Bra003539	0	99.94	28.8016	58.4032	45.1241	AT1G79940	ATERDJ2A	DnaJ / Sec63 Brl domains-containing protein	PF00226,PF02889	PTHR24075	KOG0721
BraA04g024330	Bra021879	0	100	82.6884	40.9139	37.4357	AT2G33800		Ribosomal protein S5 family protein	PF03719,PF00333	PTHR13718,PTHR13718:SF2	KOG0877		BraA04g009650	Bra035384	0	100	179.913	62.1873	46.3619	AT5G35735		Auxin-responsive family protein	PF03188,PF04526	PTHR23130	KOG4293
BraA02g034300	Bra014349	0	100	15.5241	19.3784	11.9893	AT5G47780	GAUT4	galacturonosyltransferase 4	PF01501	PTHR13778,PTHR13778:SF2			BraA08g001140	Bra030900	0	100	7.50753	8.66429	11.1712	AT1G54150		E3 Ubiquitin ligase family protein	PF12483	PTHR12183	KOG1571
BraA03g018810	Bra023044	0	100	5.37869	2.89118	2.35662	AT2G35930	PUB23	plant U-box 23	PF04564	PTHR22849			BraA02g016440	Bra022499	0	99.81	32.5104	26.6482	34.4828	AT1G65020			PF08378
BraA09g007990	Bra037754	0	100	13.0796	18.82	22.546	AT5G63840	PSL5,RSW3	Glycosyl hydrolases family 31 protein	PF01055	PTHR22762:SF7,PTHR22762	KOG1066		BraA06g022920	Bra013553	2e-95	98.48	3.17607	5.5782	6.99844	AT2G30070	ATKT1,ATKT1P,ATKUP1,KT1,KUP1	potassium transporter 1	PF02705
BraA03g025610	Bra000558	0	100	8.46745	16.2273	21.072	AT2G26170	CYP711A1,MAX1	cytochrome P450, family 711, subfamily A, polypeptide 1	PF00067	PTHR24301,PTHR24301:SF127	KOG0158		BraA06g035410	Bra037469	0	100	6.67826	4.03476	4.88778	AT5G48660		B-cell receptor-associated protein 31-like	PF05529	PTHR12701,PTHR12701:SF1	KOG1962
BraA09g036830	Bra032851	0	100	5.64937	6.54208	5.80958	AT1G27850							BraA05g005050	Bra004898	0	99.95	6.50352	14.1071	13.1608	AT2G45290		Transketolase	PF02779,PF02780,PF00456	PTHR11624:SF1,PTHR11624	KOG0523
BraA05g010460	Bra005404	0	98.16	16.5491	22.5884	15.6391	AT2G34640	HMR,PTAC12	plastid transcriptionally active 12					BraA03g046630	Bra012747	0	100	28.7962	7.49472	84.5813	AT4G15960		alpha/beta-Hydrolases superfamily protein	PF00561	PTHR10992:SF279,PTHR10992	KOG4178
BraA02g013670	Bra022743	0	99.61	4.46406	6.4359	1.00246	AT5G54780		Ypt/Rab-GAP domain of gyp1p superfamily protein	PF00566	PTHR22957,PTHR22957:SF30	KOG2197		BraA01g014830	Bra013762	0	98.12	14.7957	16.9301	22.043	AT4G24100		Protein kinase superfamily protein	PF00069	PTHR24361,PTHR24361:SF72	KOG0582
BraA09g025690	Bra029505	0	100	39.4991	142.986	70.8973	AT4G04610	APR,APR1,ATAPR1,PRH19	APS reductase 1	PF00085,PF01507	PTHR18929	KOG0189		BraA04g019190	Bra034296	0	99.91	14.9541	20.1238	17.0993	AT2G26200		S-adenosyl-L-methionine-dependent methyltransferases superfamily protein	PF08242,PF10294	PTHR22809	KOG2361
BraA06g037710	Bra025265	0	100	40.1704	33.9171	37.7462	AT3G27310	PUX1	plant UBX domain-containing protein 1	PF00789	PTHR23153:SF22,PTHR23153			BraA09g033660	Bra023178	0	100	7.59426	8.27498	45.3924	AT2G24280		alpha/beta-Hydrolases superfamily protein	PF05577	PTHR11010:SF8,PTHR11010
BraA01g016060	Bra013884	0	99.87	15.0521	44.2999	32.9371	AT4G25300		2-oxoglutarate (2OG) and Fe(II)-dependent oxygenase superfamily protein	PF03171	PTHR10209,PTHR10209:SF55	KOG0143		BraA01g039400	Bra038678	0	100	38.6015	10.6307	17.4526	AT3G11750	FOLB1	Dihydroneopterin aldolase	PF02152	PTHR20941:SF3,PTHR20941
BraA01g007170	Bra011209	8e-118	100	223.234	66.4296	135.025	AT4G30660		Low temperature and salt responsive protein family	PF01679	PTHR21659	KOG1773		BraA05g027710	Bra040138	3e-62	91.01	1.61035	2.96189	2.04236	AT3G04400	emb2171	Ribosomal protein L14p/L23e family protein	PF00238	PTHR11761	KOG0901
BraA06g008770				10.6993	10.1803	8.49769								BraA01g031980	Bra023860	0	98.51	28.3591	86.5679	43.3147	AT3G21810		Zinc finger C-x8-C-x5-C-x3-H type family protein	PF00642
BraA06g003730	Bra018807	0	100	6.14101	16.7677	14.9398	AT1G49660	AtCXE5,CXE5	carboxyesterase 5	PF07859	PTHR23024:SF10,PTHR23024	KOG1515		BraA01g024160	Bra029910	0	99.93	11.3563	2.56423	7.80348	AT3G48610	NPC6	non-specific phospholipase C6	PF04185
BraA06g027100	Bra038651	0	99.42	11.3322	4.96094	5.45087	AT5G63640		ENTH/VHS/GAT family protein	PF00790,PF03127	PTHR13856,PTHR13856:SF27	KOG1087		BraA08g010100	Bra038418	0	100	217.52	5.29258	3.02788	AT1G31330	PSAF	photosystem I subunit F	PF02507
BraA01g017070	Bra026445	0	100	69.027	19.4565	17.8443	AT4G26370		antitermination NusB domain-containing protein	PF01029				BraA09g060750	Bra026970	0	100	39.1918	49.5396	40.2929	AT1G12440		A20/AN1-like zinc finger family protein	PF01754,PF01428	PTHR10634	KOG3173
BraA09g043460	Bra006915	0	99.96	16.9155	17.1364	20.5351	AT3G52250		Duplicated homeodomain-like superfamily protein	PF00249	PTHR13992:SF7,PTHR13992	KOG1878		BraA06g029690	Bra024454	0	99.96	15.6859	4.0716	3.66191	AT2G18940		Tetratricopeptide repeat (TPR)-like superfamily protein	PF01535	PTHR24015
BraA07g025530	Bra003539	0	99.94	34.5723	59.9169	51.3795	AT1G79940	ATERDJ2A	DnaJ / Sec63 Brl domains-containing protein	PF00226,PF02889	PTHR24075	KOG0721		BraA03g002960	Bra005935	0	99.92	1.3638	3.43412	13.9829	AT5G07440	GDH2	glutamate dehydrogenase 2	PF02812,PF00208	PTHR11606	KOG2250
BraA04g009650	Bra035384	0	100	89.6954	60.8913	24.7183	AT5G35735		Auxin-responsive family protein	PF03188,PF04526	PTHR23130	KOG4293		BraA03g061650	Bra017901	0	100	13.3707	15.3791	19.1644	AT1G59610	ADL3,CF1,DL3,DRP2B	dynamin-like 3	PF01031,PF00169,PF00350,PF02212	PTHR11566:SF10,PTHR11566	KOG0446
BraA08g001140	Bra030900	0	100	7.84851	10.1175	13.7109	AT1G54150		E3 Ubiquitin ligase family protein	PF12483	PTHR12183	KOG1571		BraA06g011200	Bra026162	0	99.9	41.3521	53.5196	73.2852	AT1G15130		Endosomal targeting BRO1-like domain-containing protein	PF03097	PTHR23030:SF5,PTHR23030	KOG2220
BraA02g016440	Bra022499	0	99.81	33.7832	26.5158	30.6779	AT1G65020			PF08378				BraA02g022060	Bra008128	0	100	419.281	888.029	477.401	AT1G74050		Ribosomal protein L6 family protein	PF01159,PF03868	PTHR10715	KOG1694
BraA05g030940	Bra027179	0	100	11.9856	15.2819	12.9735	AT3G16260	TRZ4	tRNAse Z4	PF00753	PTHR12553:SF3,PTHR12553	KOG2121		BraA05g024150	Bra033893	0	99.92	3.87525	1.94777	11.1655	AT3G23000	ATSR2,ATSRPK1,CIPK7,PKS7,SnRK3.10	CBL-interacting protein kinase 7	PF03822,PF00069	PTHR24343,PTHR24343:SF130	KOG0583
BraA04g000760	Bra014405	0	100	11.3822	11.5478	14.8918	AT3G62260		Protein phosphatase 2C family protein	PF00481	PTHR13832,PTHR13832:SF147	KOG0698		BraA03g044230	Bra012976	0	100	27.7285	35.5915	51.9844	AT5G61230		Ankyrin repeat family protein	PF00023	PTHR24188
BraA05g005050	Bra004898	0	99.95	9.42635	16.604	10.6471	AT2G45290		Transketolase	PF02779,PF02780,PF00456	PTHR11624:SF1,PTHR11624	KOG0523		BraA04g030200	Bra037699	0	100	13.3758	286.369	74.3834	AT2G43590		Chitinase family protein	PF00187,PF00182	PTHR22595:SF7,PTHR22595	KOG4742
BraA03g046630	Bra012747	0	100	48.2871	42.6603	108.522	AT4G15960		alpha/beta-Hydrolases superfamily protein	PF00561	PTHR10992:SF279,PTHR10992	KOG4178		BraA02g028100	Bra033124	0	99.81	65.3124	94.7292	183.858	AT4G12040		A20/AN1-like zinc finger family protein	PF01754,PF01428	PTHR10634	KOG3173
BraA07g042940				3.58407	9.79202	16.8721								BraA01g011370	Bra013453	0	100	19.7762	26.0036	43.5466	AT4G20300		Protein of unknown function (DUF1639)	PF07797
BraA01g014830	Bra013762	0	98.12	21.948	19.7604	23.3473	AT4G24100		Protein kinase superfamily protein	PF00069	PTHR24361,PTHR24361:SF72	KOG0582		BraA07g000740	Bra041042	0	100	3.42865	5.68152	5.16002	AT2G20110		Tesmin/TSO1-like CXC domain-containing protein	PF03638	PTHR12446,PTHR12446:SF7
BraA04g019190	Bra034296	0	99.91	5.06513	10.1886	8.02113	AT2G26200		S-adenosyl-L-methionine-dependent methyltransferases superfamily protein	PF08242,PF10294	PTHR22809	KOG2361		BraA01g014070	Bra013695	4e-136	100	7.82153	8.87742	27.2389	AT4G23493
BraA09g033660	Bra023178	0	100	17.7188	16.7138	36.2385	AT2G24280		alpha/beta-Hydrolases superfamily protein	PF05577	PTHR11010:SF8,PTHR11010			BraA07g010040	Bra014915	5e-171	100	7.38577	5.00652	34.5094	AT3G23170
BraA01g039400	Bra038678	0	100	34.2701	22.0963	28.738	AT3G11750	FOLB1	Dihydroneopterin aldolase	PF02152	PTHR20941:SF3,PTHR20941			BraA09g048020	Bra007326	0	100	23.3842	35.9943	25.0288	AT3G57410	ATVLN3,VLN3	villin 3	PF02209,PF00626	PTHR11977,PTHR11977:SF9	KOG0443
BraA05g005820	Bra004970	0	100	25.0038	43.9397	37.6054	AT2G40290		Eukaryotic translation initiation factor 2 subunit 1	PF00575,PF07541	PTHR10602	KOG2916		BraA09g056910	Bra031061	9e-133	100	8.91374	18.7548	12.2254	AT1G19020
BraA01g031980	Bra023860	0	98.51	36.3571	28.983	29.6752	AT3G21810		Zinc finger C-x8-C-x5-C-x3-H type family protein	PF00642				BraA09g039220	Bra024638	0	100	45.0738	52.6486	22.6027	AT1G24140		Matrixin family protein	PF01471,PF00413	PTHR10201,PTHR10201:SF15
BraA01g024160	Bra029910	0	99.93	6.02803	3.93758	6.83879	AT3G48610	NPC6	non-specific phospholipase C6	PF04185				BraA05g012260	Bra005612	0	99.76	159.748	46.9718	149.795	AT2G32090		Lactoylglutathione lyase / glyoxalase I family protein	PF00903	PTHR10374	KOG2944
BraA08g010100	Bra038418	0	100	281.05	15.8682	3.49263	AT1G31330	PSAF	photosystem I subunit F	PF02507				BraA08g033920	Bra030652	0	100	108.27	117.882	90.1643	AT1G06430	FTSH8	FTSH protease 8	PF00004,PF01434,PF06480	PTHR23076:SF34,PTHR23076	KOG0731
BraA09g060750	Bra026970	0	100	31.857	37.0874	49.5811	AT1G12440		A20/AN1-like zinc finger family protein	PF01754,PF01428	PTHR10634	KOG3173		BraA09g004040	Bra036189	0	99.86	5.31501	16.5035	17.8084	AT1G65520	ATECI1,ECHIC,ECI1,PEC11	delta(3), delta(2)-enoyl CoA isomerase 1	PF00378	PTHR11941	KOG1681
BraA06g029690	Bra024454	0	99.96	10.6455	4.65668	3.96722	AT2G18940		Tetratricopeptide repeat (TPR)-like superfamily protein	PF01535	PTHR24015			BraA04g013920	Bra025505	0	100	156.909	135.836	217.382	AT1G63800	UBC5	ubiquitin-conjugating enzyme 5	PF00179	PTHR24067:SF19,PTHR24067	KOG0416
BraA03g002960	Bra005935	0	99.92	1.37572	3.26753	6.03928	AT5G07440	GDH2	glutamate dehydrogenase 2	PF02812,PF00208	PTHR11606	KOG2250		BraA01g023000	Bra036089	0	89.39	37.4586	30.5487	20.9862	AT3G50530	CRK	CDPK-related kinase	PF00069	PTHR24349:SF13,PTHR24349	KOG0032
BraA03g061650	Bra017901	0	100	13.5789	15.7749	17.0267	AT1G59610	ADL3,CF1,DL3,DRP2B	dynamin-like 3	PF01031,PF00169,PF00350,PF02212	PTHR11566:SF10,PTHR11566	KOG0446		BraA03g051110	Bra019299	0	99.93	4.53241	15.0651	2.9497	AT4G23500		Pectin lyase-like superfamily protein	PF00295
BraA06g011200	Bra026162	0	99.9	36.4726	44.757	61.5984	AT1G15130		Endosomal targeting BRO1-like domain-containing protein	PF03097	PTHR23030:SF5,PTHR23030	KOG2220		BraA09g025480	Bra029523	0	100	38.2206	59.8323	89.1311	AT4G04880		adenosine/AMP deaminase family protein	PF00962	PTHR11409	KOG1097
BraA02g022060	Bra008128	0	100	349.164	687.567	466.381	AT1G74050		Ribosomal protein L6 family protein	PF01159,PF03868	PTHR10715	KOG1694		BraA09g002190	Bra036302	0	100	45.4335	46.2253	30.5028	AT4G01960
BraA05g024150	Bra033893	0	99.92	4.19077	1.17849	10.8277	AT3G23000	ATSR2,ATSRPK1,CIPK7,PKS7,SnRK3.10	CBL-interacting protein kinase 7	PF03822,PF00069	PTHR24343,PTHR24343:SF130	KOG0583		BraA07g036560	Bra016082	0	100	8.2398	9.63289	8.20065	AT1G72175		RING/U-box protein with domain of unknown function (DUF 1232)	PF06803	PTHR22894	KOG4604
BraA06g032740	Bra009841	0	100	11.0421	4.39059	13.3974	AT5G25460		Protein of unknown function, DUF642	PF04862				BraA10g016150	Bra002668	0	99.95	20.6735	23.028	28.1515	AT5G58160		actin binding	PF02181,PF10409	PTHR23213,PTHR23213:SF18	KOG1922
BraA04g030200	Bra037699	0	100	23.9582	409.168	64.7333	AT2G43590		Chitinase family protein	PF00187,PF00182	PTHR22595:SF7,PTHR22595	KOG4742		BraA06g024470				8.17646	12.0209	17.7792
BraA02g028100	Bra033124	0	99.81	54.8553	66.5559	98.8645	AT4G12040		A20/AN1-like zinc finger family protein	PF01754,PF01428	PTHR10634	KOG3173		BraA04g032310	Bra040484	0	100	132.421	187.151	138.024	AT2G46790	APRR9,PRR9,TL1	pseudo-response regulator 9	PF01545,PF00072	PTHR11562	KOG1482
BraA01g011370	Bra013453	0	100	28.3844	49.1944	51.5981	AT4G20300		Protein of unknown function (DUF1639)	PF07797				BraA03g018040	Bra022973	0	100	10.4243	13.9636	10.1102	AT2G34357		ARM repeat superfamily protein	PF08161	PTHR21576,PTHR21576:SF2	KOG1248
BraA07g000740	Bra041042	0	100	4.65086	5.87392	3.21643	AT2G20110		Tesmin/TSO1-like CXC domain-containing protein	PF03638	PTHR12446,PTHR12446:SF7			BraA06g037860	Bra025249	5e-157	100	2.3148	2.32595	4.69641	AT3G27100			PF10163	PTHR12514,PTHR12514:SF6
BraA01g014070	Bra013695	4e-136	100	4.29109	6.52461	31.9595	AT4G23493							BraA04g026000	Bra017233	0	100	8.28911	9.37288	10.2313	AT2G36480		ENTH/VHS family protein	PF00274,PF04818	PTHR11627	KOG1557
BraA07g010040	Bra014915	5e-171	100	19.2328	40.22	15.1589	AT3G23170							BraA07g014630	Bra012331	0	100	9.83684	21.3634	60.5691	AT1G72175		RING/U-box protein with domain of unknown function (DUF 1232)	PF06803	PTHR22894	KOG4604
BraA09g048020	Bra007326	0	100	16.4949	46.6368	29.7726	AT3G57410	ATVLN3,VLN3	villin 3	PF02209,PF00626	PTHR11977,PTHR11977:SF9	KOG0443		BraA03g057720	Bra037021	0	99.69	14.4941	18.0318	18.7018	AT4G33140		Haloacid dehalogenase-like hydrolase (HAD) superfamily protein	PF06941
BraA08g025280	Bra010978	0	100	1.96751	1.33848	2.3283	AT1G24764	ATMAP70-2,MAP70-2	microtubule-associated proteins 70-2	PF07058				BraA10g003720	Bra015390	0	100	4.06128	4.63529	5.22487	AT1G14400	ATUBC1,UBC1	ubiquitin carrier protein 1	PF00179	PTHR24067
BraA05g012260	Bra005612	0	99.76	173.422	69.9666	177.132	AT2G32090		Lactoylglutathione lyase / glyoxalase I family protein	PF00903	PTHR10374	KOG2944		BraA03g019790	Bra000028	0	100	79.4678	36.9312	31.2565	AT2G37920	emb1513	copper ion transmembrane transporters
BraA08g033920	Bra030652	0	100	151.235	195.419	153.714	AT1G06430	FTSH8	FTSH protease 8	PF00004,PF01434,PF06480	PTHR23076:SF34,PTHR23076	KOG0731		BraA09g061730	Bra031728	0	98.47	21.2008	31.2264	25.0676	AT1G11270		F-box and associated interaction domains-containing protein	PF07734,PF00646	PTHR22844,PTHR22844:SF69
BraA09g004040	Bra036189	0	99.86	5.87057	11.8555	11.1406	AT1G65520	ATECI1,ECHIC,ECI1,PEC11	delta(3), delta(2)-enoyl CoA isomerase 1	PF00378	PTHR11941	KOG1681		BraA03g056490	Bra024014	0	100	73.2128	37.8701	63.3109	AT4G31310		AIG2-like (avirulence induced gene) family protein	PF06094
BraA04g013920	Bra025505	0	100	187.872	146.259	211.1	AT1G63800	UBC5	ubiquitin-conjugating enzyme 5	PF00179	PTHR24067:SF19,PTHR24067	KOG0416		BraA06g040900	Bra024921	0	99.05	8.59378	2.83763	1.00001	AT1G01690	ATPRD3,PRD3	putative recombination initiation defects 3	PF00168	PTHR26357:SF5,PTHR26357	KOG1030
BraA01g023000	Bra036089	0	89.39	27.0436	22.3713	23.3789	AT3G50530	CRK	CDPK-related kinase	PF00069	PTHR24349:SF13,PTHR24349	KOG0032		BraA06g036680	Bra025364	0	100	1.21246	1.67472	1.74314	AT5G48600	ATCAP-C,ATSMC3,ATSMC4,SMC3	structural maintenance of chromosome 3	PF02463,PF06470	PTHR18937,PTHR18937:SF13	KOG0996
BraA03g051110	Bra019299	0	99.93	6.47913	10.8093	9.67571	AT4G23500		Pectin lyase-like superfamily protein	PF00295				BraA06g017920	Bra018006	0	100	383.177	98.6827	78.886	AT3G49120	ATPCB,ATPERX34,PERX34,PRX34,PRXCB	peroxidase CB	PF00141
BraA09g025480	Bra029523	0	100	44.0778	75.5945	72.4091	AT4G04880		adenosine/AMP deaminase family protein	PF00962	PTHR11409	KOG1097		BraA08g014810	Bra020862	0	100	1.15387	19.1784	9.97118	AT4G21910		MATE efflux family protein	PF01554	PTHR11206:SF48,PTHR11206	KOG1347
BraA09g002190	Bra036302	0	100	41.351	43.8147	26.1158	AT4G01960							BraA09g006170	Bra036512	0	100	28.0672	24.3357	15.8202	AT5G24430		Calcium-dependent protein kinase (CDPK) family protein	PF00069	PTHR24349,PTHR24349:SF13	KOG0032
BraA07g036560	Bra016082	0	100	15.1773	20.1749	11.222	AT1G72175		RING/U-box protein with domain of unknown function (DUF 1232)	PF06803	PTHR22894	KOG4604		BraA10g030670				25.0639	63.241	79.5922
BraA10g016150	Bra002668	0	99.95	19.3816	20.091	20.7745	AT5G58160		actin binding	PF02181,PF10409	PTHR23213,PTHR23213:SF18	KOG1922		BraA03g005880	Bra023432	0	91.17	64.7599	1032.81	51.6309	AT5G13740	ZIF1	zinc induced facilitator 1	PF07690	PTHR24003,PTHR24003:SF14
BraA06g024470				9.3447	8.93856	9.70809								BraA01g000050	Bra011901	0	100	2.04434	1.13689	1.15544	AT4G38210	ATEXP20,ATEXPA20,ATHEXP ALPHA 1.23,EXP20,EXPA20	expansin A20	PF01357,PF03330
BraA04g032310	Bra040484	0	100	181.762	166.719	157.238	AT2G46790	APRR9,PRR9,TL1	pseudo-response regulator 9	PF01545,PF00072	PTHR11562	KOG1482		BraA04g014660	Bra028527	4e-75	93.65	4.75279	8.8848	5.5931	AT5G42110
BraA03g018040	Bra022973	0	100	7.6244	18.906	15.1612	AT2G34357		ARM repeat superfamily protein	PF08161	PTHR21576,PTHR21576:SF2	KOG1248		BraA01g033790	Bra038205	0	100	11.8353	4.88429	6.72315	AT3G19380	PUB25	plant U-box 25	PF04564	PTHR22849
BraA03g017900	Bra022955	1e-172	100	2013.61	2009.79	2732.29	AT2G33830		Dormancy/auxin associated family protein	PF05564				BraA09g011190	Bra037241	0	100	24.0636	50.3506	46.2125	AT2G18030		Peptide methionine sulfoxide reductase family protein	PF01625	PTHR10173:SF6,PTHR10173	KOG1635
BraA02g011730	Bra020381	0	100	15.622	13.3815	12.7169	AT5G58200		Calcineurin-like metallo-phosphoesterase superfamily protein					BraA10g012560	Bra002986	0	100	5.89913	10.3007	6.76657	AT5G54470		B-box type zinc finger family protein	PF00643
BraA02g017090	Bra019710	0	100	1.49971	1.97627	3.24803	AT1G66650		Protein with RING/U-box and TRAF-like domains	PF03145	PTHR10315,PTHR10315:SF3	KOG3002		BraA03g015760	Bra022752	0	100	10.1615	15.7347	15.7786	AT5G42660		Protein of unknown function (DUF616)	PF04765	PTHR12956,PTHR12956:SF11
BraA03g057720	Bra037021	0	99.69	13.8095	19.4268	16.3282	AT4G33140		Haloacid dehalogenase-like hydrolase (HAD) superfamily protein	PF06941				BraA09g044620	Bra007016	0	99.54	17.8538	30.8896	43.556	AT3G53620	AtPPa4,PPa4	pyrophosphorylase 4	PF00719	PTHR10286	KOG1626
BraA10g003720	Bra015390	0	100	2.24943	4.73621	5.26446	AT1G14400	ATUBC1,UBC1	ubiquitin carrier protein 1	PF00179	PTHR24067			BraA10g023910	Bra008688	0	100	24.2117	18.2733	16.8883	AT5G38280	PR5K	PR5-like receptor kinase	PF00314
BraA03g019790	Bra000028	0	100	82.575	46.54	39.7428	AT2G37920	emb1513	copper ion transmembrane transporters					BraA09g006230	Bra026465	0	100	66.4338	2.19711	10.8018	AT5G24150	SQE5,SQP1	FAD/NAD(P)-binding oxidoreductase family protein	PF01266,PF08491	PTHR10835	KOG1298
BraA03g056490	Bra024014	0	100	88.0637	37.9549	78.7277	AT4G31310		AIG2-like (avirulence induced gene) family protein	PF06094				BraA04g008640	Bra032708	0	99.61	112.116	150.273	92.1789	AT4G13430	ATLEUC1,IIL1	isopropyl malate isomerase large subunit 1	PF00330	PTHR11670,PTHR11670:SF16	KOG0454
BraA06g017920	Bra018006	0	100	169.675	110.465	76.0028	AT3G49120	ATPCB,ATPERX34,PERX34,PRX34,PRXCB	peroxidase CB	PF00141				BraA03g020350	Bra000087	0	99.43	9.78219	12.3577	6.37099	AT1G48670		auxin-responsive GH3 family protein	PF03321
BraA10g030670				23.3494	50.4609	70.2207								BraA05g004980	Bra004894	0	100	37.6117	40.7431	81.9778	AT2G45260		Plant protein of unknown function (DUF641)	PF04859
BraA01g000050	Bra011901	0	100	1.83788	2.40601	1.96122	AT4G38210	ATEXP20,ATEXPA20,ATHEXP ALPHA 1.23,EXP20,EXPA20	expansin A20	PF01357,PF03330				BraA01g022540	Bra038887	2e-166	100	9.86203	5.35231	11.4942	AT3G51140		Protein of unknown function (DUF3353)	PF11833
BraA04g014660	Bra028527	4e-75	93.65	8.83157	11.1515	9.84028	AT5G42110							BraA07g041800	Bra025347	8e-77	93.3	2.5992	1.74425	1.69157	AT3G28700		Protein of unknown function (DUF185)	PF02636	PTHR12049,PTHR12049:SF5	KOG2901
BraA01g033790	Bra038205	0	100	9.93347	12.3975	3.50545	AT3G19380	PUB25	plant U-box 25	PF04564	PTHR22849			BraA10g028130	Bra009094	0	100	32.1119	7.42961	12.2362	AT5G05200		Protein kinase superfamily protein	PF03109	PTHR10566,PTHR10566:SF10	KOG1235
BraA09g011190	Bra037241	0	100	21.7431	40.9449	33.4623	AT2G18030		Peptide methionine sulfoxide reductase family protein	PF01625	PTHR10173:SF6,PTHR10173	KOG1635		BraA05g008380	Bra005226	3e-101	90.49	1.85483	2.27662	1.27568	AT2G36980		Tetratricopeptide repeat (TPR)-like superfamily protein	PF01535	PTHR24015:SF164,PTHR24015
BraA10g012560	Bra002986	0	100	11.8074	6.10511	4.53221	AT5G54470		B-box type zinc finger family protein	PF00643				BraA08g035410	Bra030528	0	100	8.4274	3.52077	3.75674	AT1G03310	ATISA2,BE2,DBE1,ISA2	debranching enzyme 1	PF00128,PF02922	PTHR10357,PTHR10357:SF75	KOG0470
BraA03g015760	Bra022752	0	100	7.72338	15.9065	14.5052	AT5G42660		Protein of unknown function (DUF616)	PF04765	PTHR12956,PTHR12956:SF11			BraA05g015550	Bra037070	0	100	15.3651	16.503	13.9923	AT4G14840
BraA09g044620	Bra007016	0	99.54	9.85933	20.068	24.7911	AT3G53620	AtPPa4,PPa4	pyrophosphorylase 4	PF00719	PTHR10286	KOG1626		BraA01g030180	Bra028347	0	100	22.8365	25.2318	21.8111	AT4G32720	AtLa1,La1	La protein 1	PF00076	PTHR22792,PTHR22792:SF4
BraA09g006230	Bra026465	0	100	193.727	3.45482	46.2974	AT5G24150	SQE5,SQP1	FAD/NAD(P)-binding oxidoreductase family protein	PF01266,PF08491	PTHR10835	KOG1298		BraA05g008940	Bra040841	0	99.6	7.93407	12.2809	22.1932	AT5G48620		Disease resistance protein (CC-NBS-LRR class) family	PF00931	PTHR23155,PTHR23155:SF231
BraA04g008640	Bra032708	0	99.61	90.9667	132.584	96.6206	AT4G13430	ATLEUC1,IIL1	isopropyl malate isomerase large subunit 1	PF00330	PTHR11670,PTHR11670:SF16	KOG0454		BraA08g032860	Bra030755	0	99.79	1215.64	178.761	221.395	AT1G09070	(AT)SRC2,SRC2	soybean gene regulated by cold-2	PF00168
BraA03g060400	Bra017795	0	100	2.55548	3.72628	7.38235	AT4G37180		Homeodomain-like superfamily protein	PF00249				BraA01g014820	Bra013761	0	100	44.5326	13.5762	12.0829	AT4G24090
BraA05g004980	Bra004894	0	100	44.5049	51.8486	76.3074	AT2G45260		Plant protein of unknown function (DUF641)	PF04859				BraA05g014560	Bra018373	0	99.11	1.54263	4.90406	6.96131	AT2G29620
BraA01g022540	Bra038887	2e-166	100	2.94179	3.5526	6.24138	AT3G51140		Protein of unknown function (DUF3353)	PF11833				BraA07g039090	Bra015835	0	100	14.3803	20.3054	61.9245	AT1G75540	STH2	salt tolerance homolog2	PF00643
BraA05g004290	Bra004829	0	100	29.1501	32.4001	34.4257	AT2G44410		RING/U-box superfamily protein		PTHR12313	KOG0320		BraA04g016100	Bra030262	0	99.89	7.68957	8.62134	3.35528	AT2G22125	CSI1	binding	PF00168,PF00514	PTHR23315:SF42,PTHR23315	KOG0166
BraA10g028130	Bra009094	0	100	63.4379	18.6343	33.0895	AT5G05200		Protein kinase superfamily protein	PF03109	PTHR10566,PTHR10566:SF10	KOG1235		BraA01g026000	Bra037599	0	100	5.2109	3.06375	2.23154	AT3G44730	ATKP1,KP1	kinesin-like protein 1	PF00307,PF00225	PTHR24115:SF135,PTHR24115	KOG0239
BraA04g025250	Bra017307	0	100	20.7398	31.6504	27.5721	AT2G35620	FEI2	Leucine-rich repeat protein kinase family protein	PF00069,PF00560,PF08263	PTHR24420,PTHR24420:SF479	KOG1187		BraA03g013360	Bra028972	0	99.89	1.10858	2.65885	25.3325	AT5G55560		Protein kinase superfamily protein	PF00069	PTHR13902:SF37,PTHR13902	KOG0192
BraA08g035410	Bra030528	0	100	3.39361	2.041	2.00011	AT1G03310	ATISA2,BE2,DBE1,ISA2	debranching enzyme 1	PF00128,PF02922	PTHR10357,PTHR10357:SF75	KOG0470		BraA03g057390	Bra037051	0	99.96	4.62756	1.94696	1.48068	AT4G32551	LUG,RON2	LisH dimerisation motif;WD40/YVTN repeat-like-containing domain	PF00400,PF08513	PTHR22847	KOG0266
BraA05g015550	Bra037070	0	100	8.18982	14.4548	15.5874	AT4G14840							BraA10g027610	Bra009045	0	98.31	19.8688	18.5681	20.8806	AT5G10270	CDKC;1	cyclin-dependent kinase C;1	PF00069	PTHR24056,PTHR24056:SF77	KOG0600
BraA02g035410	Bra026611	0	100	31.8708	39.212	44.1173	AT2G02180	TOM3	tobamovirus multiplication protein 3	PF06454				BraA02g008280	Bra020049	0	100	5.80824	10.9463	4.56916	AT5G19570			PF10639		KOG4831
BraA01g030180	Bra028347	0	100	13.9425	36.1453	30.0924	AT4G32720	AtLa1,La1	La protein 1	PF00076	PTHR22792,PTHR22792:SF4			BraA06g013980	Bra025914	0	100	19.056	1.39876	15.499	AT1G18330	EPR1,RVE7	Homeodomain-like superfamily protein	PF00249	PTHR12802:SF27,PTHR12802
BraA05g008940	Bra040841	0	99.6	10.0089	2.21278	5.39068	AT5G48620		Disease resistance protein (CC-NBS-LRR class) family	PF00931	PTHR23155,PTHR23155:SF231			BraA01g044690	Bra040709	0	99.58	81.0052	62.5702	51.9207	AT3G02070		Cysteine proteinases superfamily protein	PF02338	PTHR12419
BraA08g032860	Bra030755	0	99.79	398.002	147.804	206.462	AT1G09070	(AT)SRC2,SRC2	soybean gene regulated by cold-2	PF00168				BraA07g023770	Bra003366	5e-76	100	1.40135	2.64205	3.0693	AT4G37950		Rhamnogalacturonate lyase family protein	PF06045
BraA01g014820	Bra013761	0	100	32.2425	19.1257	11.2634	AT4G24090							BraA06g015600	Bra025787	0	100	9.55898	13.9025	6.94553	AT1G19990
BraA05g014560	Bra018373	0	99.11	5.67348	9.98733	3.99814	AT2G29620							BraA02g008690	Bra020086	0	100	18.1757	19.7454	17.9527	AT5G20120
BraA07g039090	Bra015835	0	100	21.9148	30.2037	56.2904	AT1G75540	STH2	salt tolerance homolog2	PF00643				BraA09g047520	Bra007281	0	98.27	19.395	29.7876	23.329	AT3G56900		Transducin/WD40 repeat-like superfamily protein	PF00400	PTHR14494	KOG2139
BraA01g026000	Bra037599	0	100	2.85184	3.80036	3.41987	AT3G44730	ATKP1,KP1	kinesin-like protein 1	PF00307,PF00225	PTHR24115:SF135,PTHR24115	KOG0239		BraA04g028840	Bra016974	0	100	43.2037	84.8751	17.7812	AT2G40750	ATWRKY54,WRKY54	WRKY DNA-binding protein 54	PF03106
BraA01g002760	Bra010514	4e-149	85.1	10.0957	17.9435	15.0332	AT4G35785		RNA-binding (RRM/RBD/RNP motifs) family protein	PF00076	PTHR15241	KOG0145		BraA10g032490	Bra009514	0	100	14.432	177.945	76.5185	AT5G03730	AtCTR1,CTR1,SIS1	Protein kinase superfamily protein	PF07714	PTHR23257,PTHR23257:SF80	KOG0192
BraA10g027610	Bra009045	0	98.31	18.6803	24.7229	26.5352	AT5G10270	CDKC;1	cyclin-dependent kinase C;1	PF00069	PTHR24056,PTHR24056:SF77	KOG0600		BraA08g025620	Bra011010	0	100	5.33539	2.39145	4.22932	AT1G26120	ICME-LIKE1	alpha/beta-Hydrolases superfamily protein	PF07859	PTHR11559,PTHR11559:SF87	KOG1515
BraA03g004290	Bra024387	0	82.71	37.069	6.86495	10.1945	AT5G65460	KAC2,KCA2	kinesin like protein for actin based chloroplast movement 2	PF00225	PTHR24115:SF244,PTHR24115	KOG0239		BraA05g014120	Bra018336	0	100	10.5642	12.5477	13.4432	AT2G30120
BraA06g013980	Bra025914	0	100	22.5301	1.7169	35.6337	AT1G18330	EPR1,RVE7	Homeodomain-like superfamily protein	PF00249	PTHR12802:SF27,PTHR12802			BraA07g036490	Bra016090	0	100	24.5133	19.4496	25.768	AT1G72010		TCP family transcription factor	PF03634	PTHR11584:SF275,PTHR11584
BraA09g007560	Bra035868	0	100	2.4688	3.50706	7.10607	AT5G63030		Thioredoxin superfamily protein	PF00462	PTHR10168	KOG1752		BraA01g044700	Bra040708	0	100	12.2094	9.2834	11.9557	AT3G02065		P-loop containing nucleoside triphosphate hydrolases superfamily protein	PF00271,PF04438,PF00270	PTHR24031,PTHR24031:SF58	KOG0331
BraA01g044690	Bra040709	0	99.58	107.616	67.0895	67.3731	AT3G02070		Cysteine proteinases superfamily protein	PF02338	PTHR12419			BraAnng001100	Bra012980	0	99.53	122.328	229.106	100.857	AT5G61170		Ribosomal protein S19e family protein	PF01090	PTHR11710	KOG3411
BraA07g023770	Bra003366	5e-76	100	1.5932	1.98922	2.08799	AT4G37950		Rhamnogalacturonate lyase family protein	PF06045				BraA04g024610	Bra021907	0	100	1.19176	1.49619	1.16008	AT2G34400		Pentatricopeptide repeat (PPR-like) superfamily protein	PF01535	PTHR24015,PTHR24015:SF166
BraAnng001520				176.383	181.218	343.418								BraA04g010390	Bra028125	0	99.37	5.6238	10.548	5.9825	AT5G37530		NAD(P)-binding Rossmann-fold superfamily protein	PF00899	PTHR10953,PTHR10953:SF8	KOG2018
BraA02g008690	Bra020086	0	100	29.2788	33.2228	31.8255	AT5G20120							BraA06g044590	Bra033588	0	100	24.9977	15.5783	34.3327	AT4G38960		B-box type zinc finger family protein	PF00643
BraA08g029260	Bra016602	0	100	2.59665	1.42625	4.81049	AT1G17420	LOX3	lipoxygenase 3	PF01477,PF00305	PTHR11771,PTHR11771:SF2			BraA02g017120	Bra040633	0	100	119.489	377.541	36.296	AT3G44840		S-adenosyl-L-methionine-dependent methyltransferases superfamily protein	PF03492
BraA04g028840	Bra016974	0	100	20.3439	27.1088	14.8475	AT2G40750	ATWRKY54,WRKY54	WRKY DNA-binding protein 54	PF03106				BraA06g022540	Bra038180	4e-176	100	146.031	102.143	135.96
BraA03g034360	Bra001366	0	100	7.67786	8.52782	7.88903	AT3G10480	ANAC050,NAC050	NAC domain containing protein 50	PF02365				BraA08g027170	Bra016405	0	100	93.7328	174.894	99.1736	AT1G21750	ATPDI5,ATPDIL1-1,PDI5,PDIL1-1	PDI-like 1-1	PF00085	PTHR18929,PTHR18929:SF32	KOG0190
BraA08g025620	Bra011010	0	100	7.18683	4.29494	5.91017	AT1G26120	ICME-LIKE1	alpha/beta-Hydrolases superfamily protein	PF07859	PTHR11559,PTHR11559:SF87	KOG1515		BraA06g037280	Bra025312	0	100	149.996	97.2493	89.5802	AT3G27925	Deg1,DEGP1	DegP protease 1	PF00089	PTHR22939,PTHR22939:SF21	KOG1320
BraA03g019550	Bra000003	0	100	71.8567	67.1536	133.12	AT2G37480							BraA01g006170	Bra011295	0	98	24.443	36.7609	32.1813	AT2G24765	ARF3,ARL1,ATARL1	ADP-ribosylation factor 3	PF00025	PTHR11711	KOG0070
BraA07g036490	Bra016090	0	100	44.9639	43.415	27.6605	AT1G72010		TCP family transcription factor	PF03634	PTHR11584:SF275,PTHR11584			BraA04g010210	Bra028112	0	100	55.5731	297.071	184.922	AT1G65820		microsomal glutathione s-transferase, putative	PF01124	PTHR10250,PTHR10250:SF1
BraA01g044700	Bra040708	0	100	5.50499	8.03309	10.7054	AT3G02065		P-loop containing nucleoside triphosphate hydrolases superfamily protein	PF00271,PF04438,PF00270	PTHR24031,PTHR24031:SF58	KOG0331		BraA02g022490	Bra008166	0	100	70.802	2.69563	3.05517	AT1G74730		Protein of unknown function (DUF1118)	PF06549
BraAnng001100	Bra012980	0	99.53	34.4472	92.1383	65.6306	AT5G61170		Ribosomal protein S19e family protein	PF01090	PTHR11710	KOG3411		BraA06g002550	Bra018918	0	100	109.276	48.362	13.6224	AT1G51610		Cation efflux family protein	PF01545	PTHR13414	KOG2802
BraA04g024610	Bra021907	0	100	1.23572	2.33262	1.59873	AT2G34400		Pentatricopeptide repeat (PPR-like) superfamily protein	PF01535	PTHR24015,PTHR24015:SF166			BraA10g007290	Bra041007	0	99.48	27.0339	34.6216	47.8602	AT1G44910	ATPRP40A,PRP40A	pre-mRNA-processing protein 40A	PF00397,PF01846	PTHR11864	KOG0152
BraA04g010390	Bra028125	0	99.37	5.10568	9.61725	6.22421	AT5G37530		NAD(P)-binding Rossmann-fold superfamily protein	PF00899	PTHR10953,PTHR10953:SF8	KOG2018		BraA03g012880	Bra006864	0	98.15	26.946	95.0892	72.5942	AT5G56630	PFK7	phosphofructokinase 7	PF00365	PTHR13697	KOG2440
BraA06g044590	Bra033588	0	100	60.0044	16.0751	33.6507	AT4G38960		B-box type zinc finger family protein	PF00643				BraA05g036910	Bra029780	0	99.1	162.126	421.306	217.384	AT3G09630		Ribosomal protein L4/L1 family	PF00573	PTHR19431	KOG1475
BraA02g017120	Bra040633	0	100	82.4744	304.826	18.736	AT3G44840		S-adenosyl-L-methionine-dependent methyltransferases superfamily protein	PF03492				BraA03g007280	Bra006337	0	100	9.28737	4.32666	1.22541	AT5G16030				PTHR24619:SF141,PTHR24619
BraA06g022540	Bra038180	4e-176	100	117.698	92.4283	127.987								BraA05g028840	Bra022329	0	99.94	6.80125	9.05418	11.2239	AT3G18520	ATHDA15,HDA15	histone deacetylase 15	PF00850	PTHR10625,PTHR10625:SF22	KOG1342
BraA08g027170	Bra016405	0	100	72.4887	118.992	88.0095	AT1G21750	ATPDI5,ATPDIL1-1,PDI5,PDIL1-1	PDI-like 1-1	PF00085	PTHR18929,PTHR18929:SF32	KOG0190		BraA03g058700	Bra017638	0	100	8.36418	12.5626	18.8218	AT3G57230	AGL16	AGAMOUS-like 16	PF00319,PF01486	PTHR11945,PTHR11945:SF96	KOG0014
BraA06g037280	Bra025312	0	100	173.043	93.4874	97.0941	AT3G27925	Deg1,DEGP1	DegP protease 1	PF00089	PTHR22939,PTHR22939:SF21	KOG1320		BraA01g019160	Bra026258	0	100	17.1326	11.1022	12.9064	AT4G17480		alpha/beta-Hydrolases superfamily protein	PF02089	PTHR11247,PTHR11247:SF8	KOG2541
BraA06g004920	Bra018695	0	100	193.501	44.8212	1304.14	AT1G47960	ATC/VIF1,C/VIF1	cell wall / vacuolar inhibitor of fructosidase 1	PF04043				BraA02g036530	Bra026515	0	100	15.1415	31.5608	26.1619	AT3G25610		ATPase E1-E2 type family protein / haloacid dehalogenase-like hydrolase family protein	PF00702,PF00122	PTHR24092:SF18,PTHR24092	KOG0206
BraA02g034910	Bra026647	0	100	13.0754	22.5849	28.6453	AT2G01600		ENTH/ANTH/VHS superfamily protein	PF07651,PF00538	PTHR22951,PTHR22951:SF1	KOG0251		BraA09g005920	Bra036539	0	100	85.882	89.9607	47.1922	AT2G47840		Uncharacterised conserved protein ycf60	PF09685
BraA04g010210	Bra028112	0	100	82.8352	310.27	208.913	AT1G65820		microsomal glutathione s-transferase, putative	PF01124	PTHR10250,PTHR10250:SF1			BraA02g012970	Bra035608	0	100	36.5396	42.4078	45.878	AT5G56190		Transducin/WD40 repeat-like superfamily protein	PF00400	PTHR22847,PTHR22847:SF188
BraA02g022490	Bra008166	0	100	112.965	11.0606	13.975	AT1G74730		Protein of unknown function (DUF1118)	PF06549				BraA01g002210	Bra011692	0	100	3.8517	6.61134	2.34644	AT4G36580		AAA-type ATPase family protein	PF12037,PF00004	PTHR23075	KOG0742
BraA10g028080	Bra009089	0	100	1.78527	1.19476	1.25051	AT5G05130		DNA/RNA helicase protein	PF00097,PF00176,PF08797,PF00271	PTHR10799:SF152,PTHR10799	KOG1001		BraA02g032320	Bra022000	0	100	111.648	16.4023	20.6428	AT5G45930	CHL I2,CHLI-2,CHLI2	magnesium chelatase i2
BraA06g002550	Bra018918	0	100	58.4078	46.9707	10.7104	AT1G51610		Cation efflux family protein	PF01545	PTHR13414	KOG2802		BraA02g002700	Bra028661	0	100	17.12	21.8266	2.12931	AT5G08370	AGAL2,AtAGAL2	alpha-galactosidase 2	PF02065	PTHR11452	KOG2366
BraA10g007290	Bra041007	0	99.48	30.7701	35.7973	37.6463	AT1G44910	ATPRP40A,PRP40A	pre-mRNA-processing protein 40A	PF00397,PF01846	PTHR11864	KOG0152		BraA09g021220	Bra027604	0	99.91	3.33141	4.98803	2.34607	AT5G45370		nodulin MtN21 /EamA-like transporter family protein	PF00892		KOG4510
BraA03g012880	Bra006864	0	98.15	29.7575	53.6874	48.6656	AT5G56630	PFK7	phosphofructokinase 7	PF00365	PTHR13697	KOG2440		BraA06g035910	Bra037520	0	99.93	39.3859	16.5356	4.45154	AT5G47910	ATRBOHD,RBOHD	respiratory burst oxidase homologue D	PF08022,PF08030,PF01794,PF08414	PTHR11972,PTHR11972:SF5	KOG0039
BraA05g036910	Bra029780	0	99.1	93.1621	311.486	177.863	AT3G09630		Ribosomal protein L4/L1 family	PF00573	PTHR19431	KOG1475		BraA08g016160	Bra034608	0	100	2.62599	5.34025	6.09364	AT4G34131	UGT73B3	UDP-glucosyl transferase 73B3	PF00201	PTHR11926,PTHR11926:SF15	KOG1192
BraA02g045070	Bra031871	0	100	3.23235	1.85955	12.4265	AT5G65210	TGA1	bZIP transcription factor family protein	PF00170	PTHR22952:SF56,PTHR22952			BraA09g066340	Bra032656	0	100	9.13969	10.9255	10.2376	AT1G01930		zinc finger protein-related		PTHR16036,PTHR16036:SF6	KOG2505
BraA05g028840	Bra022329	0	99.94	8.20964	10.4463	13.4737	AT3G18520	ATHDA15,HDA15	histone deacetylase 15	PF00850	PTHR10625,PTHR10625:SF22	KOG1342		BraA06g034080	Bra009967	0	100	99.1774	161.773	98.4315	AT5G27380	GSH2,GSHB	glutathione synthetase 2	PF03199,PF03917	PTHR11130	KOG0021
BraA04g022020	Bra021666	0	100	3.78859	1.73038	1.59175	AT2G16600	ROC3	rotamase CYP 3	PF00160	PTHR11071	KOG0865		BraA03g012110	Bra006789	3e-164	100	38.6219	57.0237	63.0198	AT5G58003	CPL4	C-terminal domain phosphatase-like 4	PF00533,PF03031,PF02297	PTHR23081
BraA03g058700	Bra017638	0	100	6.21866	8.37996	15.4335	AT3G57230	AGL16	AGAMOUS-like 16	PF00319,PF01486	PTHR11945,PTHR11945:SF96	KOG0014		BraA01g001540	Bra011755	0	100	9.08893	2.53587	1.91823	AT4G37310	CYP81H1	cytochrome P450, family 81, subfamily H, polypeptide 1	PF00067	PTHR24298:SF44,PTHR24298	KOG0156
BraA08g020540	Bra010507	0	99.75	6.86161	6.47733	9.90149	AT4G35870		early-responsive to dehydration stress protein (ERD4)	PF02714	PTHR13018:SF9,PTHR13018	KOG1134		BraA02g014180	Bra022693	0	100	40.1877	18.0042	21.9821	AT5G54090		DNA mismatch repair protein MutS, type 2	PF00488	PTHR11361,PTHR11361:SF6
BraA02g036530	Bra026515	0	100	23.6728	40.972	20.6067	AT3G25610		ATPase E1-E2 type family protein / haloacid dehalogenase-like hydrolase family protein	PF00702,PF00122	PTHR24092:SF18,PTHR24092	KOG0206		BraA05g004490	Bra004850	0	99.84	66.0482	110.108	117.303	AT2G44610	ATRAB6A,ATRABH1B,RAB6,RAB6A	Ras-related small GTP-binding family protein	PF00071	PTHR24073,PTHR24073:SF256	KOG0094
BraA09g005920	Bra036539	0	100	96.534	147.823	94.0754	AT2G47840		Uncharacterised conserved protein ycf60	PF09685				BraA01g013370	Bra013643	0	99.88	14.8162	24.5361	18.5195	AT4G22756	ATSMO1,ATSMO1-2,SMO1,SMO1-2	sterol C4-methyl oxidase 1-2	PF04116	PTHR11863,PTHR11863:SF21	KOG0873
BraA02g012970	Bra035608	0	100	38.3172	45.5428	44.6234	AT5G56190		Transducin/WD40 repeat-like superfamily protein	PF00400	PTHR22847,PTHR22847:SF188			BraA03g045970	Bra012810	0	99.91	6.48008	7.45627	8.86109	AT3G52280	GTE6	general transcription factor group E6	PF00439	PTHR22880:SF81,PTHR22880
BraA04g031770	Bra039312	0	100	30.14	28.6292	26.4785	AT2G45810		DEA(D/H)-box RNA helicase family protein	PF00271,PF00270	PTHR24031,PTHR24031:SF6	KOG0326		BraA09g022040				87.5474	140.714	50.958
BraA02g032320	Bra022000	0	100	57.8148	28.5562	26.7735	AT5G45930	CHL I2,CHLI-2,CHLI2	magnesium chelatase i2					BraA08g009630	Bra038962	0	100	126.377	499.401	1088.05	AT4G14020		Rapid alkalinization factor (RALF) family protein	PF05498
BraA02g002700	Bra028661	0	100	16.5708	16.3176	8.68928	AT5G08370	AGAL2,AtAGAL2	alpha-galactosidase 2	PF02065	PTHR11452	KOG2366		BraA06g000880	Bra037963	0	100	3.02968	1.82123	19.442	AT1G54095		Protein of unknown function (DUF1677)	PF07911
BraA06g035910	Bra037520	0	99.93	25.7324	14.6813	4.8651	AT5G47910	ATRBOHD,RBOHD	respiratory burst oxidase homologue D	PF08022,PF08030,PF01794,PF08414	PTHR11972,PTHR11972:SF5	KOG0039		BraA07g018660	Bra011963	0	100	5.15819	1.82634	2.76621	AT2G28260	ATCNGC15,CNGC15	cyclic nucleotide-gated channel 15	PF00520,PF00027	PTHR10217,PTHR10217:SF7	KOG0498
BraA02g002460	Bra028685	0	100	1.79747	1.76547	4.04456	AT5G07680	ANAC079,ANAC080,ATNAC4,NAC080	NAC domain containing protein 80	PF02365				BraA05g034550	Bra034757	0	100	108.452	329.375	164.351	AT3G12390		Nascent polypeptide-associated complex (NAC), alpha subunit family protein	PF01849,PF00627	PTHR21713	KOG2239
BraA08g016160	Bra034608	0	100	5.14868	14.3015	13.4493	AT4G34131	UGT73B3	UDP-glucosyl transferase 73B3	PF00201	PTHR11926,PTHR11926:SF15	KOG1192		BraA09g029680	Bra038387	0	96.92	7.86042	8.15671	9.86873	AT4G09060
BraA09g066340	Bra032656	0	100	9.70396	13.6853	10.6823	AT1G01930		zinc finger protein-related		PTHR16036,PTHR16036:SF6	KOG2505		BraA03g059700	Bra017730	0	99.88	33.3555	27.743	49.0973	AT4G35790	ATPLDDELTA,PLDDELTA	phospholipase D delta	PF00614,PF12357,PF00168	PTHR18896:SF13,PTHR18896	KOG1329
BraA06g034080	Bra009967	0	100	46.858	190.541	82.8998	AT5G27380	GSH2,GSHB	glutathione synthetase 2	PF03199,PF03917	PTHR11130	KOG0021		BraA08g001050	Bra030893	0	100	40.5879	73.1377	45.5174	AT3G13920	EIF4A1,RH4,TIF4A1	eukaryotic translation initiation factor 4A1	PF00270,PF00271	PTHR24031,PTHR24031:SF2	KOG0327
BraA03g055110	Bra024140	0	100	70.6257	83.8376	124.59	AT2G19570	AT-CDA1,CDA1,DESZ	cytidine deaminase 1	PF00383,PF08211	PTHR11644,PTHR11644:SF5	KOG0833		BraA04g023000	Bra021758	0	100	51.4396	21.2161	3.89497	AT2G31880	EVR,SOBIR1	Leucine-rich repeat protein kinase family protein	PF00560,PF00069	PTHR24420:SF83,PTHR24420	KOG1187
BraA02g014180	Bra022693	0	100	12.1736	8.74175	7.36167	AT5G54090		DNA mismatch repair protein MutS, type 2	PF00488	PTHR11361,PTHR11361:SF6			BraA04g000550	Bra014389	3e-163	99.07	109.698	213.983	128.361	AT3G62840		Small nuclear ribonucleoprotein family protein	PF01423	PTHR12777	KOG3459
BraA04g029900	Bra016871	0	100	9.63241	7.63463	11.6124	AT2G42490		Copper amine oxidase family protein	PF01179,PF02728	PTHR10638,PTHR10638:SF12	KOG1186		BraA09g057140	Bra031040	0	100	22.5304	21.3809	31.9358	AT1G18700		DNAJ heat shock N-terminal domain-containing protein	PF00226
BraA05g004490	Bra004850	0	99.84	71.9066	109.915	131.578	AT2G44610	ATRAB6A,ATRABH1B,RAB6,RAB6A	Ras-related small GTP-binding family protein	PF00071	PTHR24073,PTHR24073:SF256	KOG0094		BraA05g009160	Bra005289	0	100	4.79596	7.13624	5.33494	AT2G36240		pentatricopeptide (PPR) repeat-containing protein	PF01535	PTHR24015
BraA01g013370	Bra013643	0	99.88	13.8557	22.4377	19.583	AT4G22756	ATSMO1,ATSMO1-2,SMO1,SMO1-2	sterol C4-methyl oxidase 1-2	PF04116	PTHR11863,PTHR11863:SF21	KOG0873		BraA10g025080	Bra008801	0	100	39.2786	27.2177	45.5531	AT5G13810		Glutaredoxin family protein	PF00462	PTHR10168,PTHR10168:SF44	KOG2824
BraA03g045970	Bra012810	0	99.91	6.39153	6.97904	9.00697	AT3G52280	GTE6	general transcription factor group E6	PF00439	PTHR22880:SF81,PTHR22880			BraA07g009500	Bra014964	0	100	16.7918	13.582	14.2416	AT3G24180		Beta-glucosidase, GBA2 type family protein	PF04685,PF12215	PTHR12654	KOG2119
BraA09g027560	Bra035257	0	100	21.1511	48.132	30.0942	AT4G11060	MTSSB	mitochondrially targeted single-stranded DNA binding protein	PF00436	PTHR10302	KOG1653		BraA07g003960	Bra002022	0	99.6	4.43529	9.72905	5.54546	AT2G13100		Major facilitator superfamily protein	PF07690	PTHR11662:SF82,PTHR11662	KOG2533
BraA08g009630	Bra038962	0	100	401.71	361.973	1476.84	AT4G14020		Rapid alkalinization factor (RALF) family protein	PF05498				BraA07g024260	Bra003412	0	99.88	1.70412	28.6581	52.508	AT3G60440		Phosphoglycerate mutase family protein	PF00300	PTHR16469,PTHR16469:SF13	KOG3734
BraA08g023920	Bra010834	0	99.95	15.069	12.6484	9.00809	AT1G29340	ATPUB17,PUB17	plant U-box 17	PF00514,PF04564	PTHR22849			BraA07g032130	Bra004167	0	100	2.08443	5.2402	1.45439	AT1G66460		Protein kinase superfamily protein	PF00069	PTHR24420,PTHR24420:SF654	KOG1187
BraA06g000880	Bra037963	0	100	5.00204	4.07284	11.9379	AT1G54095		Protein of unknown function (DUF1677)	PF07911				BraA09g059710	Bra026860	0	100	30.1786	61.994	26.4927	AT1G14080	ATFUT6,FUT6	fucosyltransferase 6	PF03254
BraA05g034550	Bra034757	0	100	83.1903	213.632	139.047	AT3G12390		Nascent polypeptide-associated complex (NAC), alpha subunit family protein	PF01849,PF00627	PTHR21713	KOG2239		BraA06g013990	Bra025913	0	99.73	17.5292	10.333	11.3319	AT1G18340		basal transcription factor complex subunit-related	PF03850	PTHR12831	KOG2487
BraA03g059700	Bra017730	0	99.88	31.9956	31.856	46.1438	AT4G35790	ATPLDDELTA,PLDDELTA	phospholipase D delta	PF00614,PF12357,PF00168	PTHR18896:SF13,PTHR18896	KOG1329		BraA07g001300	Bra040680	0	100	6.85195	12.709	10.8645	AT2G19530
BraA09g057280	Bra031026	0	100	13.3854	32.848	17.916	AT3G10110	MEE67	Mitochondrial import inner membrane translocase subunit Tim17/Tim22/Tim23 family protein	PF02466	PTHR14110	KOG3225		BraA03g060840	Bra017837	0	99.94	25.0045	8.89547	5.07948	AT4G37590	NPY5	Phototropic-responsive NPH3 family protein	PF00651,PF03000	PTHR13690:SF174,PTHR13690
BraA04g023000	Bra021758	0	100	31.4165	10.7606	3.29863	AT2G31880	EVR,SOBIR1	Leucine-rich repeat protein kinase family protein	PF00560,PF00069	PTHR24420:SF83,PTHR24420	KOG1187		BraA09g055760	Bra031168	0	100	14.9513	3.36452	56.2186	AT2G21180
BraA04g000550	Bra014389	3e-163	99.07	100.692	179.037	149.546	AT3G62840		Small nuclear ribonucleoprotein family protein	PF01423	PTHR12777	KOG3459		BraA06g018870	Bra018090	0	100	196.879	371.788	352.199	AT3G48000	ALDH2,ALDH2A,ALDH2B4	aldehyde dehydrogenase 2B4	PF00171	PTHR11699:SF46,PTHR11699	KOG2450
BraA09g057140	Bra031040	0	100	31.2127	27.0823	37.6013	AT1G18700		DNAJ heat shock N-terminal domain-containing protein	PF00226				BraA03g019610	Bra000009	1e-179	99.14	252.769	523.714	200.534	AT3G53740		Ribosomal protein L36e family protein	PF01158	PTHR10114	KOG3452
BraA05g009160	Bra005289	0	100	6.18866	6.18844	7.45507	AT2G36240		pentatricopeptide (PPR) repeat-containing protein	PF01535	PTHR24015			BraA09g033370	Bra023208	0	100	29.2808	52.0089	32.5406	AT1G31817	NFD3	Ribosomal L18p/L5e family protein	PF00411	PTHR11759,PTHR11759:SF2
BraA10g025080	Bra008801	0	100	39.2922	39.4264	48.445	AT5G13810		Glutaredoxin family protein	PF00462	PTHR10168,PTHR10168:SF44	KOG2824		BraA03g000490	Bra005704	0	100	51.1576	74.6252	90.6673	AT5G02040	PRA1.A1	prenylated RAB acceptor 1.A1	PF03208	PTHR12859	KOG4050
BraA07g009500	Bra014964	0	100	19.8349	16.573	17.5871	AT3G24180		Beta-glucosidase, GBA2 type family protein	PF04685,PF12215	PTHR12654	KOG2119		BraA03g043410	Bra013040	0	100	3.20638	2.92124	2.55732	AT2G16920	PFU2,UBC23	ubiquitin-conjugating enzyme 23	PF00179	PTHR24067,PTHR24067:SF59	KOG0895
BraA07g003960	Bra002022	0	99.6	5.07362	9.23901	3.84836	AT2G13100		Major facilitator superfamily protein	PF07690	PTHR11662:SF82,PTHR11662	KOG2533		BraA01g009170	Bra040163	0	95.39	12.0876	12.4405	13.3265	AT4G17540
BraA07g024260	Bra003412	0	99.88	1.66482	17.4314	28.1416	AT3G60440		Phosphoglycerate mutase family protein	PF00300	PTHR16469,PTHR16469:SF13	KOG3734		BraA07g025060	Bra033420	7e-62	89.36	208.698	405.496	209.818	AT3G52590	EMB2167,ERD16,HAP4,UBQ1	ubiquitin extension protein 1	PF00240	PTHR10666	KOG0005
BraA07g032130	Bra004167	0	100	3.06936	3.83626	1.84163	AT1G66460		Protein kinase superfamily protein	PF00069	PTHR24420,PTHR24420:SF654	KOG1187		BraA03g010350	Bra002412	0	89.16	14.1928	13.4051	18.9673	AT5G22450
BraA09g059710	Bra026860	0	100	35.9944	62.7636	12.2655	AT1G14080	ATFUT6,FUT6	fucosyltransferase 6	PF03254				BraA09g055520	Bra031191	0	99.95	18.2629	26.916	23.3761	AT2G21470	ATSAE2,EMB2764,SAE2	SUMO-activating enzyme 2	PF00899,PF10585,PF02134	PTHR10953:SF5,PTHR10953	KOG2013
BraA09g024660	Bra017340	0	100	1.39054	2.56944	1.97835	AT3G25980	MAD2	DNA-binding HORMA family protein	PF02301	PTHR11842:SF11,PTHR11842	KOG3285		BraA07g010310	Bra014893	0	100	14.009	13.7829	13.0738	AT1G30825	ARPC2A,DIS2	Arp2/3 complex, 34 kD subunit p34-Arc	PF04045	PTHR12058	KOG2826
BraA06g013990	Bra025913	0	99.73	23.2964	21.1705	24.9713	AT1G18340		basal transcription factor complex subunit-related	PF03850	PTHR12831	KOG2487		BraA02g015000	Bra040934	0	100	8.8971	12.1467	9.74831	AT5G52950
BraA07g001300	Bra040680	0	100	6.08612	9.7486	9.56629	AT2G19530							BraA02g022380	Bra008156	0	100	82.5562	30.3417	33.1696	AT1G74520	ATHVA22A,HVA22A	HVA22 homologue A	PF03134	PTHR12300,PTHR12300:SF11	KOG1725
BraA03g060840	Bra017837	0	99.94	21.2502	18.662	9.62513	AT4G37590	NPY5	Phototropic-responsive NPH3 family protein	PF00651,PF03000	PTHR13690:SF174,PTHR13690			BraA09g001010	Bra037411	0	100	195.895	78.6506	38.6525	AT4G00780		TRAF-like family protein	PF00917	PTHR24006:SF24,PTHR24006	KOG1987
BraA09g055760	Bra031168	0	100	16.1797	10.0541	44.2914	AT2G21180							BraA03g013680	Bra029001	2e-179	100	1240.51	2226.71	3695.32	AT5G54940		Translation initiation factor SUI1 family protein	PF01253	PTHR10388	KOG1770
BraA06g018870	Bra018090	0	100	210.776	379.928	333.883	AT3G48000	ALDH2,ALDH2A,ALDH2B4	aldehyde dehydrogenase 2B4	PF00171	PTHR11699:SF46,PTHR11699	KOG2450		BraA05g026690	Bra035773	0	100	6.57598	5.43638	3.6182	AT3G20540	POLGAMMA1	polymerase gamma 1	PF01612,PF00476	PTHR10133
BraA03g019610	Bra000009	1e-179	99.14	128.095	374.395	217.508	AT3G53740		Ribosomal protein L36e family protein	PF01158	PTHR10114	KOG3452		BraA10g031840	Bra009451	0	100	3.21084	3.57223	98.8904	AT5G04470	SIM	cyclin-dependent protein kinase inhibitors
BraA09g033370	Bra023208	0	100	22.2118	55.8623	39.8334	AT1G31817	NFD3	Ribosomal L18p/L5e family protein	PF00411	PTHR11759,PTHR11759:SF2			BraA01g044540	Bra021478	0	99.77	148.688	359.796	152.706	AT3G02080		Ribosomal protein S19e family protein	PF01090	PTHR11710	KOG3411
BraA03g000490	Bra005704	0	100	68.1572	69.0483	75.6658	AT5G02040	PRA1.A1	prenylated RAB acceptor 1.A1	PF03208	PTHR12859	KOG4050		BraA04g015830	Bra030286	0	100	49.539	85.6645	79.5553	AT5G36880	ACS	acetyl-CoA synthetase	PF11930,PF00501	PTHR24095:SF42,PTHR24095	KOG1175
BraA01g043320	Bra036418	0	100	25.4184	68.3988	52.4211	AT3G03980		NAD(P)-binding Rossmann-fold superfamily protein	PF00106	PTHR24322	KOG0725		BraA09g055650	Bra031177	0	100	153.643	88.0381	94.1288	AT2G21250		NAD(P)-linked oxidoreductase superfamily protein	PF00248	PTHR11732:SF34,PTHR11732	KOG1577
BraA01g009170	Bra040163	0	95.39	16.9275	17.2668	12.9055	AT4G17540							BraA05g001230	Bra004523	0	100	61.0706	93.1391	72.6776	AT3G61860	ATRSP31,RSP31	RNA-binding (RRM/RBD/RNP motifs) family protein	PF00076	PTHR10548:SF23,PTHR10548	KOG0106
BraA07g025060	Bra033420	7e-62	89.36	150.066	373.631	278.875	AT3G52590	EMB2167,ERD16,HAP4,UBQ1	ubiquitin extension protein 1	PF00240	PTHR10666	KOG0005		BraA01g001120	Bra011795	0	100	27.6326	12.8964	14.4001	AT4G37920
BraA03g010350	Bra002412	0	89.16	16.6279	19.9573	20.457	AT5G22450							BraA06g015150	Bra025749	0	100	327.572	145.314	273.912	AT1G19570	ATDHAR1,DHAR1,DHAR5	dehydroascorbate reductase	PF02798,PF00043	PTHR11260:SF15,PTHR11260	KOG1422
BraA09g055520	Bra031191	0	99.95	16.7823	24.1611	25.394	AT2G21470	ATSAE2,EMB2764,SAE2	SUMO-activating enzyme 2	PF00899,PF10585,PF02134	PTHR10953:SF5,PTHR10953	KOG2013		BraA09g066050	Bra032627	0	100	5.33283	5.16817	2.78389	AT1G01225		NC domain-containing protein-related	PF04970	PTHR13943,PTHR13943:SF16
BraA07g010310	Bra014893	0	100	12.0628	12.9367	10.4299	AT1G30825	ARPC2A,DIS2	Arp2/3 complex, 34 kD subunit p34-Arc	PF04045	PTHR12058	KOG2826		BraA07g026420	Bra003628	0	100	77.7553	2.57374	8.79238	AT1G78995
BraA02g015000	Bra040934	0	100	8.78859	10.5409	10.6434	AT5G52950							BraA09g002870	Bra034241	0	100	4.17739	2.38684	2.25774	AT3G26540		Tetratricopeptide repeat (TPR)-like superfamily protein	PF01535	PTHR24015:SF59,PTHR24015
BraA02g022380	Bra008156	0	100	55.1159	28.6046	46.154	AT1G74520	ATHVA22A,HVA22A	HVA22 homologue A	PF03134	PTHR12300,PTHR12300:SF11	KOG1725		BraA04g004580	Bra014742	0	100	83.447	54.9118	57.0601	AT3G55450	PBL1	PBS1-like 1	PF07714	PTHR24420:SF861,PTHR24420	KOG1187
BraA02g041760	Bra020493	0	100	3.16862	19.1889	12.2095	AT5G25260		SPFH/Band 7/PHB domain-containing membrane-associated protein family	PF01145	PTHR13806:SF3,PTHR13806	KOG2668		BraA06g007040	Bra019956	0	100	78.6302	5.86955	13.7657	AT1G10200	WLIM1	GATA type zinc finger transcription factor family protein	PF00412	PTHR24206,PTHR24206:SF66	KOG1700
BraA08g030460	Bra016724	0	100	54.5497	158.862	36.1522	AT1G13830		Carbohydrate-binding X8 domain superfamily protein	PF07983	PTHR16631:SF1,PTHR16631			BraA05g001430	Bra004543	0	99.71	42.2803	41.5796	57.3936	AT2G46370	FIN219,JAR1	Auxin-responsive GH3 family protein	PF03321
BraA03g013680	Bra029001	2e-179	100	1556.93	2611.52	3654.59	AT5G54940		Translation initiation factor SUI1 family protein	PF01253	PTHR10388	KOG1770		BraA10g000240	Bra032651	0	89.09	43.7347	12.9711	7.62491	AT1G01790	ATKEA1,KEA1	K+ efflux antiporter 1	PF02254,PF00999	PTHR16254	KOG1650
BraA05g026690	Bra035773	0	100	4.43858	10.761	5.27746	AT3G20540	POLGAMMA1	polymerase gamma 1	PF01612,PF00476	PTHR10133			BraA10g000360	Bra033244	0	99.83	38.5535	63.1911	132.336	AT1G01660		RING/U-box superfamily protein	PF04564	PTHR24420:SF866,PTHR24420
BraA10g031840	Bra009451	0	100	2.02993	2.78788	53.6186	AT5G04470	SIM	cyclin-dependent protein kinase inhibitors					BraA06g021210	Bra019415	0	100	56.3654	5.34032	5.76499	AT3G45010	scpl48	serine carboxypeptidase-like 48	PF00450	PTHR11802	KOG1282
BraA04g015830	Bra030286	0	100	46.9271	87.9695	76.1456	AT5G36880	ACS	acetyl-CoA synthetase	PF11930,PF00501	PTHR24095:SF42,PTHR24095	KOG1175		BraA09g063450	Bra031561	0	98.29	1.94823	1.8747	6.20988	AT1G07250	UGT71C4	UDP-glucosyl transferase 71C4	PF00076,PF00201	PTHR11926,PTHR11926:SF15
BraA09g055650	Bra031177	0	100	143.45	96.0739	113.194	AT2G21250		NAD(P)-linked oxidoreductase superfamily protein	PF00248	PTHR11732:SF34,PTHR11732	KOG1577		BraA03g011120	Bra006692	0	100	142.135	10.6432	29.0447	AT5G59820	RHL41,ZAT12	C2H2-type zinc finger family protein		PTHR26374,PTHR26374:SF459
BraA05g001230	Bra004523	0	100	50.8468	59.7781	67.9846	AT3G61860	ATRSP31,RSP31	RNA-binding (RRM/RBD/RNP motifs) family protein	PF00076	PTHR10548:SF23,PTHR10548	KOG0106		BraA05g030360	Bra022190	0	100	50.9934	35.9668	29.7145	AT3G17020		Adenine nucleotide alpha hydrolases-like superfamily protein	PF00582
BraA07g024690	Bra003457	0	100	41.3784	16.8348	3.71185	AT3G61580		Fatty acid/sphingolipid desaturase	PF00173,PF00487	PTHR19353	KOG4232		BraA06g044170	Bra033638	0	100	16.2422	14.5401	17.5081	AT5G42540	AtXRN2,XRN2	exoribonuclease 2	PF03159,PF00098	PTHR12341	KOG2044
BraA06g015150	Bra025749	0	100	145.604	186.664	273.664	AT1G19570	ATDHAR1,DHAR1,DHAR5	dehydroascorbate reductase	PF02798,PF00043	PTHR11260:SF15,PTHR11260	KOG1422		BraA05g029600	Bra022262	0	100	240.974	31.5738	57.7296	AT3G17930			PF11460
BraA09g066050	Bra032627	0	100	3.72134	2.4859	2.57626	AT1G01225		NC domain-containing protein-related	PF04970	PTHR13943,PTHR13943:SF16			BraA08g018780	Bra004048	1e-89	100	2.66382	1.65803	2.41984
BraA07g026420	Bra003628	0	100	102.966	4.78229	21.3505	AT1G78995							BraA04g023850	Bra021837	0	100	9.16132	3.96333	9.25882	AT2G33255		Haloacid dehalogenase-like hydrolase (HAD) superfamily protein	PF00702	PTHR19288,PTHR19288:SF15
BraA09g002870	Bra034241	0	100	2.96845	3.09277	3.70214	AT3G26540		Tetratricopeptide repeat (TPR)-like superfamily protein	PF01535	PTHR24015:SF59,PTHR24015			BraA02g024910	Bra008383	0	100	90.6576	105.548	104.714	AT1G16890	UBC13B,UBC36	ubiquitin-conjugating enzyme 36	PF00179	PTHR24067:SF30,PTHR24067	KOG0417
BraA04g004580	Bra014742	0	100	100.502	63.2867	49.2932	AT3G55450	PBL1	PBS1-like 1	PF07714	PTHR24420:SF861,PTHR24420	KOG1187		BraA04g026200	Bra017216	0	100	5.79124	2.04836	1.56995	AT2G36910	ABCB1,ATPGP1,PGP1	ATP binding cassette subfamily B1	PF00664,PF00005	PTHR24221,PTHR24221:SF96	KOG0055
BraA06g007040	Bra019956	0	100	26.2678	20.51	39.8872	AT1G10200	WLIM1	GATA type zinc finger transcription factor family protein	PF00412	PTHR24206,PTHR24206:SF66	KOG1700		BraA01g015580	Bra013839	0	98.8	23.474	51.2417	22.5677	AT4G24830		arginosuccinate synthase family	PF00764	PTHR11587	KOG1706
BraA05g001430	Bra004543	0	99.71	49.3503	57.2257	76.326	AT2G46370	FIN219,JAR1	Auxin-responsive GH3 family protein	PF03321				BraA02g024860	Bra008378	0	100	6.58605	5.90517	8.32217	AT1G78700	BEH4	BES1/BZR1 homolog 4	PF05687
BraA10g000240	Bra032651	0	89.09	38.3708	20.4802	13.4165	AT1G01790	ATKEA1,KEA1	K+ efflux antiporter 1	PF02254,PF00999	PTHR16254	KOG1650		BraA05g022780	Bra010194	9e-138	100	7.61366	92.596	79.2038	AT4G10265		Wound-responsive family protein	PF12609
BraA10g000360	Bra033244	0	99.83	46.311	30.1434	102.647	AT1G01660		RING/U-box superfamily protein	PF04564	PTHR24420:SF866,PTHR24420			BraA06g005670				8.8817	9.86936	8.61955
BraA01g036530	Bra021125	0	100	70.015	145.304	145.036	AT3G15660	ATGRX4,GRX4	glutaredoxin 4	PF00462	PTHR10293	KOG1752		BraA08g020480	Bra010499	0	100	205.517	114.846	129.63	AT4G24220	AWI31,VEP1	NAD(P)-binding Rossmann-fold superfamily protein
BraA06g021210	Bra019415	0	100	74.7812	6.50228	11.2044	AT3G45010	scpl48	serine carboxypeptidase-like 48	PF00450	PTHR11802	KOG1282		BraA05g000130	Bra004421	3e-164	100	2.79186	3.11948	3.07307
BraA09g063450	Bra031561	0	98.29	2.72539	6.12367	8.34432	AT1G07250	UGT71C4	UDP-glucosyl transferase 71C4	PF00076,PF00201	PTHR11926,PTHR11926:SF15			BraA03g028940	Bra000865	0	100	13.2883	15.1482	9.31782	AT4G02740		F-box/RNI-like superfamily protein		PTHR23125,PTHR23125:SF29
BraA03g011120	Bra006692	0	100	142.006	17.8701	11.7412	AT5G59820	RHL41,ZAT12	C2H2-type zinc finger family protein		PTHR26374,PTHR26374:SF459			BraA03g050380	Bra019366	0	99.81	27.6269	63.5301	67.6536	AT4G22690	CYP706A1	cytochrome P450, family 706, subfamily A, polypeptide 1	PF00067	PTHR24298:SF44,PTHR24298	KOG0156
BraA05g030360	Bra022190	0	100	78.9305	74.9802	125.862	AT3G17020		Adenine nucleotide alpha hydrolases-like superfamily protein	PF00582				BraA02g038260	Bra033054	0	100	84.0883	89.4733	122.734	AT3G28715		ATPase, V0/A0 complex, subunit C/D	PF01992	PTHR11028	KOG2957
BraA06g044170	Bra033638	0	100	16.5762	18.294	20.1189	AT5G42540	AtXRN2,XRN2	exoribonuclease 2	PF03159,PF00098	PTHR12341	KOG2044		BraA05g005100	Bra004901	0	99.56	229.072	451.951	218.686	AT4G00100	ATRPS13A,PFL2,RPS13,RPS13A	ribosomal protein S13A	PF00312,PF08069	PTHR11885	KOG0400
BraA05g029600	Bra022262	0	100	309.366	69.1571	87.4827	AT3G17930			PF11460				BraA07g034530	Bra004401	0	100	46.8354	100.17	37.4495	AT1G66620		Protein with RING/U-box and TRAF-like domains	PF03145	PTHR10315,PTHR10315:SF3	KOG3002
BraA08g018780	Bra004048	1e-89	100	3.90328	1.18659	3.56782								BraA10g026650	Bra008956	0	100	13.5317	11.1325	16.1044	AT5G11510	AtMYB3R4,MYB3R-4	myb domain protein 3r-4	PF00249	PTHR10641	KOG0048
BraA04g023850	Bra021837	0	100	12.7566	5.4894	13.0526	AT2G33255		Haloacid dehalogenase-like hydrolase (HAD) superfamily protein	PF00702	PTHR19288,PTHR19288:SF15			BraA05g039540	Bra039408	0	100	14.5252	22.1106	10.4907	AT3G05830
BraA02g024910	Bra008383	0	100	54.492	68.098	79.0573	AT1G16890	UBC13B,UBC36	ubiquitin-conjugating enzyme 36	PF00179	PTHR24067:SF30,PTHR24067	KOG0417		BraA09g050210				5.4233	2.53927	5.05209
BraA01g015580	Bra013839	0	98.8	14.8907	54.7567	27.3721	AT4G24830		arginosuccinate synthase family	PF00764	PTHR11587	KOG1706		BraA07g042300	Bra035109	0	98.32	44.6487	96.4723	157.718	AT1G79340	AtMC4,MC4	metacaspase 4	PF00656		KOG1546
BraA02g024860	Bra008378	0	100	10.3442	8.91895	13.1819	AT1G78700	BEH4	BES1/BZR1 homolog 4	PF05687				BraA03g041160	Bra001949	0	99.68	5.73658	10.3829	18.7225	AT3G24460		Serinc-domain containing serine and sphingolipid biosynthesis protein	PF03348	PTHR10383,PTHR10383:SF2	KOG2592
BraA05g022780	Bra010194	9e-138	100	4.69608	58.2592	67.3975	AT4G10265		Wound-responsive family protein	PF12609				BraA09g033950	Bra023153	0	100	27.8927	30.7712	47.9897	AT1G30970	SUF4	zinc finger (C2H2 type) family protein		PTHR23215	KOG2893
BraA01g043170	Bra040146	0	99.31	119.565	137.249	210.101	AT1G13440	GAPC-2,GAPC2	glyceraldehyde-3-phosphate dehydrogenase C2	PF00044,PF02800	PTHR10836	KOG0657		BraA02g026980	Bra018555	0	100	1.92629	9.35703	5.43936	AT4G02390	APP,ATPARP1,PARP1,PP	poly(ADP-ribose) polymerase	PF02877,PF02037,PF00644,PF05406	PTHR15447	KOG1037
BraA09g041500	Bra036069	0	100	8.69159	3.75815	15.9713	AT3G50270		HXXXD-type acyl-transferase family protein	PF02458				BraA04g027320	Bra017107	0	100	15.0674	22.2852	24.6088	AT2G38710		AMMECR1 family	PF01871	PTHR13016	KOG3274
BraA08g020480	Bra010499	0	100	128.883	109.864	104.905	AT4G24220	AWI31,VEP1	NAD(P)-binding Rossmann-fold superfamily protein					BraA05g000970	Bra004497	0	99.48	30.5959	6.63296	3.70568	AT2G46910		Plastid-lipid associated protein PAP / fibrillin family protein	PF04755
BraA05g000130	Bra004421	3e-164	100	1.62691	3.70817	4.91988								BraA09g025940	Bra029487	0	100	17.7295	30.3976	36.7385	AT4G04210	PUX4	plant UBX domain containing protein 4	PF00789,PF08059	PTHR23333,PTHR23333:SF6	KOG2086
BraA03g028940	Bra000865	0	100	15.1805	12.8045	12.6652	AT4G02740		F-box/RNI-like superfamily protein		PTHR23125,PTHR23125:SF29			BraA01g009530	Bra013270	0	99.91	6.52077	7.48791	7.0293	AT4G17950		AT hook motif DNA-binding family protein	PF03479
BraA03g050380	Bra019366	0	99.81	58.7964	246.244	88.588	AT4G22690	CYP706A1	cytochrome P450, family 706, subfamily A, polypeptide 1	PF00067	PTHR24298:SF44,PTHR24298	KOG0156		BraA03g045710	Bra012837	0	100	36.7915	50.2048	39.3033	AT3G51780	ATBAG4,BAG4	BCL-2-associated athanogene 4	PF00240,PF02179	PTHR12329,PTHR12329:SF9
BraA02g019460	Bra007886	0	100	14.3848	6.20417	1.10108	AT1G69870	NRT1.7	nitrate transporter 1.7	PF00854	PTHR11654,PTHR11654:SF62	KOG1237		BraA01g034980	Bra021263	0	100	11.2505	22.5982	20.8522	AT3G17660	AGD15	ARF-GAP domain 15	PF01412	PTHR23180:SF31,PTHR23180
BraA02g038260	Bra033054	0	100	89.1064	93.3811	140.135	AT3G28715		ATPase, V0/A0 complex, subunit C/D	PF01992	PTHR11028	KOG2957		BraA07g023440	Bra003340	0	100	17.3352	21.2354	28.442	AT3G58500	PP2A-4	protein phosphatase 2A-4	PF00149	PTHR11668:SF21,PTHR11668	KOG0371
BraA06g043990	Bra033657	0	100	92.4053	297.197	336.425	AT5G43060		Granulin repeat cysteine protease family protein	PF00112,PF00396,PF08246	PTHR12411:SF44,PTHR12411	KOG1543		BraA02g015270	Bra022599	0	100	11.7916	9.8078	13.6638	AT5G52545			PF00076	PTHR21245,PTHR21245:SF1	KOG0126
BraA10g026650	Bra008956	0	100	8.06805	8.70459	11.3265	AT5G11510	AtMYB3R4,MYB3R-4	myb domain protein 3r-4	PF00249	PTHR10641	KOG0048		BraA06g040860	Bra024917	0	100	6.57952	8.166	7.7778	AT5G47770	FPS1	farnesyl diphosphate synthase 1	PF00348	PTHR11525	KOG0711
BraA10g011890	Bra003046	0	100	41.8786	41.7889	28.3919	AT5G53570		Ypt/Rab-GAP domain of gyp1p superfamily protein	PF00566	PTHR22957:SF31,PTHR22957	KOG2197		BraA08g023310	Bra010773	0	99.96	32.7875	2.91585	16.0149	AT1G30400	ATABCC1,ATMRP1,EST1,MRP1	multidrug resistance-associated protein 1	PF00664,PF00005	PTHR24223,PTHR24223:SF27	KOG0054
BraA05g039540	Bra039408	0	100	26.378	30.4564	29.88	AT3G05830							BraA08g022400	Bra010681	0	99.91	39.9628	18.7075	18.1228	AT4G39460	SAMC1,SAMT1	S-adenosylmethionine carrier 1	PF00153	PTHR24089:SF45,PTHR24089	KOG0768
BraA09g050210				5.82646	5.3647	6.71656								BraA03g016840	Bra022856	0	100	4.07819	3.40583	4.54891	AT2G31580		tRNAHis guanylyltransferase	PF04446	PTHR12729	KOG2721
BraA07g042300	Bra035109	0	98.32	62.0408	93.2649	160.81	AT1G79340	AtMC4,MC4	metacaspase 4	PF00656		KOG1546		BraA08g023620	Bra010804	0	100	4.5485	9.65048	8.51128	AT1G30000	MNS3	alpha-mannosidase 3	PF01532	PTHR11742,PTHR11742:SF7	KOG2431
BraA03g041160	Bra001949	0	99.68	13.2976	2.9272	15.937	AT3G24460		Serinc-domain containing serine and sphingolipid biosynthesis protein	PF03348	PTHR10383,PTHR10383:SF2	KOG2592		BraA09g032840	Bra023254	0	100	9.73525	3.98355	8.01121	AT1G32240	KAN2	Homeodomain-like superfamily protein	PF00249
BraA09g048750	Bra007394	0	100	21.3348	29.8628	34.0009	AT3G58460	ATRBL15,RBL15	RHOMBOID-like protein 15	PF01694,PF00627	PTHR22790:SF7,PTHR22790	KOG2632		BraA09g039410	Bra024622	0	99.8	4.52758	7.70844	7.64676	AT3G13900		ATPase E1-E2 type family protein / haloacid dehalogenase-like hydrolase family protein	PF01467	PTHR24092,PTHR24092:SF18
BraA02g026980	Bra018555	0	100	4.95319	7.45891	4.32551	AT4G02390	APP,ATPARP1,PARP1,PP	poly(ADP-ribose) polymerase	PF02877,PF02037,PF00644,PF05406	PTHR15447	KOG1037		BraA05g042540	Bra040196	0	100	29.7123	11.7362	27.2824	AT3G04450		Homeodomain-like superfamily protein	PF00249
BraA08g016420	Bra041070	0	98.9	10.0115	11.8109	9.35724	AT4G33760		tRNA synthetase class II (D, K and N) family protein	PF00152,PF05770,PF01336,PF02938	PTHR14217	KOG2411		BraA06g040560	Bra024885	0	99.81	6.83322	12.983	7.13878	AT5G50550		Transducin/WD40 repeat-like superfamily protein	PF00400	PTHR23284	KOG0771
BraA04g027320	Bra017107	0	100	17.7931	18.6573	23.224	AT2G38710		AMMECR1 family	PF01871	PTHR13016	KOG3274		BraA07g010520	Bra014882	0	99.96	12.9214	11.5408	9.59242	AT1G30470		SIT4 phosphatase-associated family protein	PF04499	PTHR12634	KOG2073
BraA05g000970	Bra004497	0	99.48	57.4819	27.3884	26.9805	AT2G46910		Plastid-lipid associated protein PAP / fibrillin family protein	PF04755				BraA05g038160	Bra029654	0	100	2.94066	2.64754	1.85985	AT3G07530			PF10996	PTHR11203,PTHR11203:SF2	KOG1138
BraA01g042930	Bra040121	0	100	37.7735	52.7105	52.863	AT3G04780		Protein of unknown function (DUF1000)	PF06201	PTHR10438:SF1,PTHR10438	KOG1730		BraA02g003810	Bra023310	4e-155	100	3.66508	1.25807	1.0215	AT5G11160	APT5	adenine phosphoribosyltransferase 5	PF00156	PTHR11776	KOG1712
BraA09g025940	Bra029487	0	100	25.9358	21.9916	29.346	AT4G04210	PUX4	plant UBX domain containing protein 4	PF00789,PF08059	PTHR23333,PTHR23333:SF6	KOG2086		BraA10g015960	Bra002685	0	100	17.0846	63.7774	56.1436	AT5G57910
BraA01g009530	Bra013270	0	99.91	5.96157	6.99573	8.48049	AT4G17950		AT hook motif DNA-binding family protein	PF03479				BraA04g001030	Bra014421	0	100	7.58698	10.1426	12.5044	AT3G61790		Protein with RING/U-box and TRAF-like domains	PF03145	PTHR10315	KOG3002
BraA03g045710	Bra012837	0	100	43.4145	42.3135	37.3291	AT3G51780	ATBAG4,BAG4	BCL-2-associated athanogene 4	PF00240,PF02179	PTHR12329,PTHR12329:SF9			BraA03g020050	Bra000056	0	99.85	25.1168	4.84615	6.57435	AT2G38360	PRA1.B4	prenylated RAB acceptor 1.B4	PF03208	PTHR19317	KOG3142
BraA01g034980	Bra021263	0	100	16.6372	27.681	23.047	AT3G17660	AGD15	ARF-GAP domain 15	PF01412	PTHR23180:SF31,PTHR23180			BraA08g018930	Bra010361	0	100	19.7602	27.5385	21.0298	AT4G28540	CKL6,PAPK1	casein kinase I-like 6	PF00069	PTHR11909,PTHR11909:SF18	KOG1163
BraA07g023440	Bra003340	0	100	60.8347	62.9473	97.4736	AT3G58500	PP2A-4	protein phosphatase 2A-4	PF00149	PTHR11668:SF21,PTHR11668	KOG0371		BraA10g015270	Bra002733	0	99.97	8.76569	9.31769	41.6832	AT5G57350	AHA3,ATAHA3,HA3	H(+)-ATPase 3	PF00702,PF00690,PF00122	PTHR24093:SF61,PTHR24093	KOG0205
BraA02g015270	Bra022599	0	100	9.13376	9.46521	10.1072	AT5G52545			PF00076	PTHR21245,PTHR21245:SF1	KOG0126		BraA10g024550	Bra008752	0	100	16.1004	23.037	20.1539	AT5G14550		Core-2/I-branching beta-1,6-N-acetylglucosaminyltransferase family protein	PF02485
BraA06g040860	Bra024917	0	100	8.33274	8.36889	11.7475	AT5G47770	FPS1	farnesyl diphosphate synthase 1	PF00348	PTHR11525	KOG0711		BraA02g032750	Bra022029	0	100	14.3163	4.31073	1.71798	AT5G46290	KAS I,KAS1	3-ketoacyl-acyl carrier protein synthase I	PF00109,PF02801	PTHR11712:SF52,PTHR11712	KOG1394
BraA08g023310	Bra010773	0	99.96	50.2768	5.84867	21.5906	AT1G30400	ATABCC1,ATMRP1,EST1,MRP1	multidrug resistance-associated protein 1	PF00664,PF00005	PTHR24223,PTHR24223:SF27	KOG0054		BraA01g044890	Bra040512	5e-176	100	169.994	135.602	102.782	AT3G01390	AVMA10,VMA10	vacuolar membrane ATPase 10	PF03179	PTHR12713:SF1,PTHR12713	KOG1772
BraA08g022400	Bra010681	0	99.91	33.4438	24.6668	26.2645	AT4G39460	SAMC1,SAMT1	S-adenosylmethionine carrier 1	PF00153	PTHR24089:SF45,PTHR24089	KOG0768		BraA05g035170	Bra034813	0	100	21.2563	6.7455	8.06222	AT3G11750	FOLB1	Dihydroneopterin aldolase	PF02152	PTHR20941,PTHR20941:SF3
BraA03g016840	Bra022856	0	100	2.02091	3.58992	4.57454	AT2G31580		tRNAHis guanylyltransferase	PF04446	PTHR12729	KOG2721		BraA01g000910	Bra011812	2e-144	100	105.9	340.266	308.249	AT4G40042		Microsomal signal peptidase 12 kDa subunit (SPC12)	PF06645	PTHR13202	KOG4112
BraA08g023620	Bra010804	0	100	4.90365	9.1981	8.25385	AT1G30000	MNS3	alpha-mannosidase 3	PF01532	PTHR11742,PTHR11742:SF7	KOG2431		BraA07g022230	Bra003228	0	100	19.3113	31.49	33.7884	AT3G56110	PRA1.B1	prenylated RAB acceptor 1.B1	PF03208	PTHR19317	KOG3142
BraA03g059850	Bra017745	0	100	32.9798	11.2646	53.3131	AT4G36060	bHLH11	basic helix-loop-helix (bHLH) DNA-binding superfamily protein	PF00010	PTHR23042,PTHR23042:SF20			BraA02g044290	Bra029202	0	100	11.891	2.48403	4.0088	AT5G63780	SHA1	RING/FYVE/PHD zinc finger superfamily protein	PF00097
BraA09g032840	Bra023254	0	100	8.68422	6.48995	15.654	AT1G32240	KAN2	Homeodomain-like superfamily protein	PF00249				BraA06g040950	Bra024926	0	100	8.21135	17.7853	10.1942	AT5G47650	ATNUDT2,ATNUDX2,NUDT2	nudix hydrolase homolog 2	PF00293	PTHR13994,PTHR13994:SF2	KOG0648
BraA03g025550	Bra000553	0	100	8.18854	1.14053	1.56215	AT2G25737		Sulfite exporter TauE/SafE family protein	PF01925	PTHR14255			BraA01g041210	Bra040042	0	100	17.6106	28.3997	18.5749	AT3G07950		rhomboid protein-related	PF08551	PTHR13377	KOG2890
BraA05g042540	Bra040196	0	100	46.5178	10.3571	21.0468	AT3G04450		Homeodomain-like superfamily protein	PF00249				BraA05g011460	Bra005502	0	99.62	10.5067	6.14273	9.5732	AT2G33360		Protein of unknown function (DUF3527)	PF12043
BraA06g040560	Bra024885	0	99.81	7.02142	7.4533	4.52671	AT5G50550		Transducin/WD40 repeat-like superfamily protein	PF00400	PTHR23284	KOG0771		BraA02g033470	Bra022091	0	100	18.4505	18.9958	26.4818	AT5G47010	ATUPF1,LBA1,UPF1	RNA helicase, putative	PF09416,PF04851	PTHR10887:SF26,PTHR10887	KOG1802
BraA01g011160	Bra013434	0	100	1.9806	25.1189	13.6406	AT4G19970			PF03407	PTHR24015,PTHR24015:SF6			BraA01g007780	Bra011149	0	100	83.4839	68.5851	73.0242	AT5G63820		Protein of unknown function (DUF626)	PF04776
BraA05g038160	Bra029654	0	100	2.20664	2.6945	2.32817	AT3G07530			PF10996	PTHR11203,PTHR11203:SF2	KOG1138		BraA02g011650	Bra020373	0	100	15.775	3.81123	6.6535	AT5G58340		myb-like HTH transcriptional regulator family protein	PF00249	PTHR14014
BraA05g042160				8.81798	8.78195	14.6579								BraA09g037560	Bra032783	0	100	8.42797	4.13728	2.93328	AT1G25220	ASB1,TRP4,WEI7	anthranilate synthase beta subunit 1	PF00117	PTHR11922	KOG0026
BraA10g015960	Bra002685	0	100	35.2203	39.0325	33.665	AT5G57910							BraA09g041700	Bra036090	0	100	13.9165	15.9331	3.94262	AT3G50560		NAD(P)-binding Rossmann-fold superfamily protein	PF00106	PTHR24316	KOG1014
BraA01g007770	Bra011150	0	99.94	2.31507	3.7048	3.47438	AT4G29920		Double Clp-N motif-containing P-loop nucleoside triphosphate hydrolases superfamily protein	PF04776	PTHR11638:SF2,PTHR11638	KOG1051		BraA09g063770	Bra031535	0	100	13.3357	19.7422	29.6387	AT1G06720		P-loop containing nucleoside triphosphate hydrolases superfamily protein	PF00009,PF07714,PF04950,PF08142	PTHR12858:SF2,PTHR12858	KOG1187
BraA01g016970	Bra026455	0	100	75.852	159.441	112.023	AT5G56710		Ribosomal protein L31e family protein	PF01198	PTHR10956	KOG0893		BraA07g027830	Bra003761	0	100	8.92708	9.98186	10.9863	AT1G75220		Major facilitator superfamily protein	PF00083	PTHR24063,PTHR24063:SF74	KOG0254
BraA08g018930	Bra010361	0	100	24.7221	35.7672	31.1233	AT4G28540	CKL6,PAPK1	casein kinase I-like 6	PF00069	PTHR11909,PTHR11909:SF18	KOG1163		BraA09g009930	Bra037200	1e-108	100	44.591	48.6181	24.7999	AT2G11910
BraA10g015270	Bra002733	0	99.97	12.6722	16.0781	40.8562	AT5G57350	AHA3,ATAHA3,HA3	H(+)-ATPase 3	PF00702,PF00690,PF00122	PTHR24093:SF61,PTHR24093	KOG0205		BraA07g035220	Bra016214	0	100	1.84524	1.81727	2.30943	AT5G42140		Regulator of chromosome condensation (RCC1) family with FYVE zinc finger domain	PF08381,PF01363,PF00415	PTHR22870:SF25,PTHR22870
BraA10g024550	Bra008752	0	100	20.9531	19.2267	22.4884	AT5G14550		Core-2/I-branching beta-1,6-N-acetylglucosaminyltransferase family protein	PF02485				BraA10g005200	Bra030654	0	89.46	8.04558	11.5324	9.08407	AT1G06470		Nucleotide/sugar transporter family protein	PF03151	PTHR11132	KOG1443
BraA02g032750	Bra022029	0	100	7.16732	12.4023	6.5864	AT5G46290	KAS I,KAS1	3-ketoacyl-acyl carrier protein synthase I	PF00109,PF02801	PTHR11712:SF52,PTHR11712	KOG1394		BraA06g039700	Bra024812	0	100	49.7017	10.0173	114.714	AT2G02710	PLP,PLPA,PLPB,PLPC	PAS/LOV protein B	PF08447,PF00989	PTHR23244:SF1,PTHR23244
BraA01g044890	Bra040512	5e-176	100	84.2672	99.5016	113.53	AT3G01390	AVMA10,VMA10	vacuolar membrane ATPase 10	PF03179	PTHR12713:SF1,PTHR12713	KOG1772		BraA06g035390	Bra037467	0	97.22	7.1784	7.53974	7.92461	AT5G48680		Sterile alpha motif (SAM) domain-containing protein	PF00536	PTHR10627:SF11,PTHR10627	KOG4374
BraA05g035170	Bra034813	0	100	13.9063	6.08583	7.57562	AT3G11750	FOLB1	Dihydroneopterin aldolase	PF02152	PTHR20941,PTHR20941:SF3			BraA05g000120	Bra004420	0	100	36.8065	43.3983	46.6621	AT2G47980	ATSCC3,SCC3	sister-chromatid cohesion protein 3	PF08514,PF06159	PTHR13134:SF7,PTHR13134	KOG2011
BraA01g000910	Bra011812	2e-144	100	303.229	437.156	580.312	AT4G40042		Microsomal signal peptidase 12 kDa subunit (SPC12)	PF06645	PTHR13202	KOG4112		BraA05g033890	Bra034692	0	100	19.4947	28.9418	27.1233	AT3G13300	VCS	Transducin/WD40 repeat-like superfamily protein	PF00400	PTHR15598	KOG1916
BraA02g031190	Bra039504	0	100	24.422	31.9908	44.2854	AT1G10230	ASK18,SK18	SKP1-like 18	PF01466,PF03931	PTHR11165:SF22,PTHR11165	KOG1724		BraA07g007740	Bra015123	0	99.92	12.6618	5.58286	7.00709	AT3G25410		Sodium Bile acid symporter family	PF01758	PTHR10361:SF0,PTHR10361	KOG2718
BraA07g022230	Bra003228	0	100	22.221	24.0886	32.693	AT3G56110	PRA1.B1	prenylated RAB acceptor 1.B1	PF03208	PTHR19317	KOG3142		BraA08g028970	Bra016574	0	100	2.78768	1.97753	21.5835	AT1G17970		RING/U-box superfamily protein	PF00097	PTHR22937:SF10,PTHR22937	KOG1493
BraA02g044290	Bra029202	0	100	13.729	3.26849	5.78661	AT5G63780	SHA1	RING/FYVE/PHD zinc finger superfamily protein	PF00097				BraA04g011440	Bra028224	0	100	2.22565	5.63371	1.07493	AT5G39050		HXXXD-type acyl-transferase family protein	PF02458
BraA06g040950	Bra024926	0	100	18.8005	10.8398	8.08495	AT5G47650	ATNUDT2,ATNUDX2,NUDT2	nudix hydrolase homolog 2	PF00293	PTHR13994,PTHR13994:SF2	KOG0648		BraA03g035170	Bra001438	0	99.91	3.71198	2.63854	2.3352	AT3G12150			PF09752	PTHR13617,PTHR13617:SF1	KOG1551
BraA01g041210	Bra040042	0	100	12.6089	17.5959	18.2828	AT3G07950		rhomboid protein-related	PF08551	PTHR13377	KOG2890		BraA08g016030	Bra034620	0	100	258.612	82.7088	114.866	AT4G34350	CLB6,HDR,ISPH	4-hydroxy-3-methylbut-2-enyl diphosphate reductase	PF02401
BraA05g011460	Bra005502	0	99.62	6.73683	6.98373	12.3358	AT2G33360		Protein of unknown function (DUF3527)	PF12043				BraA03g029010	Bra000871	0	100	207.627	423.824	382.838	AT4G02620		vacuolar ATPase subunit F family protein	PF01990	PTHR13861	KOG3432
BraA09g014750	Bra027765	0	100	15.4825	22.5807	21.8723	AT1G64050							BraA09g002110	Bra036294	0	100	41.985	58.7053	65.4067	AT4G02080	ASAR1,ATSAR2,ATSARA1C,SAR2	secretion-associated RAS super family 2	PF00025	PTHR11711:SF12,PTHR11711	KOG0077
BraA02g033470	Bra022091	0	100	17.9866	27.0213	27.6994	AT5G47010	ATUPF1,LBA1,UPF1	RNA helicase, putative	PF09416,PF04851	PTHR10887:SF26,PTHR10887	KOG1802		BraA04g000080	Bra040446	0	99.25	16.6176	28.0216	33.6726	AT3G63340		Protein phosphatase 2C family protein	PF00069,PF00481	PTHR13832,PTHR13832:SF163	KOG0698
BraA01g007780	Bra011149	0	100	70.4931	65.9175	70.6371	AT5G63820		Protein of unknown function (DUF626)	PF04776				BraA05g032050	Bra027283	0	100	22.3444	4.67562	2.54309	AT3G15040		Protein of unknown function, DUF584	PF04520
BraA02g011650	Bra020373	0	100	11.3302	5.36794	11.4841	AT5G58340		myb-like HTH transcriptional regulator family protein	PF00249	PTHR14014			BraA03g005420	Bra006166	0	100	10.7537	8.97687	13.1992	AT5G12870	ATMYB46,MYB46	myb domain protein 46	PF00249	PTHR10641	KOG0048
BraA09g037560	Bra032783	0	100	9.82774	23.9618	10.3746	AT1G25220	ASB1,TRP4,WEI7	anthranilate synthase beta subunit 1	PF00117	PTHR11922	KOG0026		BraA10g029500	Bra009230	0	100	2.8035	1.58594	1.75237	AT5G06810		Mitochondrial transcription termination factor family protein	PF02536	PTHR13068,PTHR13068:SF3	KOG1267
BraA09g041700	Bra036090	0	100	6.97176	47.5486	4.07502	AT3G50560		NAD(P)-binding Rossmann-fold superfamily protein	PF00106	PTHR24316	KOG1014		BraA07g029000	Bra003865	0	100	18.3147	17.8391	12.9274	AT1G72880		Survival protein SurE-like phosphatase/nucleotidase	PF01975
BraA09g063770	Bra031535	0	100	18.9075	16.1294	36.9561	AT1G06720		P-loop containing nucleoside triphosphate hydrolases superfamily protein	PF00009,PF07714,PF04950,PF08142	PTHR12858:SF2,PTHR12858	KOG1187		BraA04g016850	Bra030196	0	100	14.006	15.3277	7.86948	AT2G22870	EMB2001	P-loop containing nucleoside triphosphate hydrolases superfamily protein	PF01926	PTHR11649	KOG2486
BraA07g027830	Bra003761	0	100	7.30204	8.04068	6.59822	AT1G75220		Major facilitator superfamily protein	PF00083	PTHR24063,PTHR24063:SF74	KOG0254		BraA01g010120	Bra013329	0	100	5.06327	3.55927	5.84876	AT4G18600	ATSCAR-LIKE,SCARL,WAVE5	SCAR family protein		PTHR12902
BraA09g009930	Bra037200	1e-108	100	42.5971	42.0773	26.8116	AT2G11910							BraA05g005960				3.59701	5.96249	5.79096
BraA07g035220	Bra016214	0	100	2.14149	1.77855	2.33444	AT5G42140		Regulator of chromosome condensation (RCC1) family with FYVE zinc finger domain	PF08381,PF01363,PF00415	PTHR22870:SF25,PTHR22870			BraA09g002140	Bra036297	0	100	10.5324	7.17708	6.416	AT4G02050	STP7	sugar transporter protein 7	PF00083	PTHR24063,PTHR24063:SF213	KOG0254
BraA10g005200	Bra030654	0	89.46	8.34875	7.73293	6.67095	AT1G06470		Nucleotide/sugar transporter family protein	PF03151	PTHR11132	KOG1443		BraA09g016250	Bra027077	0	99.13	6.00759	2.74095	10.8566	AT1G61740		Sulfite exporter TauE/SafE family protein	PF01925	PTHR14255
BraA06g039700	Bra024812	0	100	132.504	34.6987	116.18	AT2G02710	PLP,PLPA,PLPB,PLPC	PAS/LOV protein B	PF08447,PF00989	PTHR23244:SF1,PTHR23244			BraA01g006140	Bra011298	0	100	28.9563	39.8813	21.8916	AT4G31790		Tetrapyrrole (Corrin/Porphyrin) Methylases	PF00590	PTHR10882	KOG3123
BraA06g035390	Bra037467	0	97.22	7.81895	8.74774	9.53445	AT5G48680		Sterile alpha motif (SAM) domain-containing protein	PF00536	PTHR10627:SF11,PTHR10627	KOG4374		BraA01g003100	Bra011603	0	98.95	28.417	2.86796	3.50833	AT4G35290	ATGLR3.2,ATGLUR2,GLR3.2,GLUR2	glutamate receptor 2	PF00060,PF01094,PF00497	PTHR18966:SF7,PTHR18966	KOG1052
BraA05g000120	Bra004420	0	100	42.3035	45.6864	47.5998	AT2G47980	ATSCC3,SCC3	sister-chromatid cohesion protein 3	PF08514,PF06159	PTHR13134:SF7,PTHR13134	KOG2011		BraA05g031240	Bra027206	0	99.85	136.504	154.405	92.9208	AT3G15810		Protein of unknown function (DUF567)	PF04525
BraA05g033890	Bra034692	0	100	23.2766	36.3852	31.5687	AT3G13300	VCS	Transducin/WD40 repeat-like superfamily protein	PF00400	PTHR15598	KOG1916		BraA01g003140	Bra011599	0	100	41.8058	101.616	81.3989	AT4G35260	IDH-I,IDH1	isocitrate dehydrogenase 1	PF00180	PTHR11835:SF5,PTHR11835	KOG0784
BraA07g007740	Bra015123	0	99.92	7.87104	5.79103	6.30464	AT3G25410		Sodium Bile acid symporter family	PF01758	PTHR10361:SF0,PTHR10361	KOG2718		BraA05g006770	Bra005066	0	99.95	5.5364	1.76221	1.62934	AT2G38970		Zinc finger (C3HC4-type RING finger) family protein	PF00092,PF00097	PTHR10579:SF5,PTHR10579
BraA02g024930	Bra003633	0	96.4	76.6087	114.533	102.923	AT1G78900	VHA-A	vacuolar ATP synthase subunit A	PF02874,PF00006,PF00306	PTHR15184,PTHR15184:SF7	KOG1352		BraA07g027980	Bra003776	0	100	142.674	51.2597	58.405	AT1G74970	RPS9,TWN3	ribosomal protein S9	PF00380	PTHR21569	KOG1753
BraA08g028970	Bra016574	0	100	19.718	18.818	55.9813	AT1G17970		RING/U-box superfamily protein	PF00097	PTHR22937:SF10,PTHR22937	KOG1493		BraA09g005420	Bra036592	6e-132	100	9.18424	12.3481	32.9118	AT5G26749		C2H2 and C2HC zinc fingers superfamily protein	PF06220,PF00642	PTHR16465
BraA03g035170	Bra001438	0	99.91	4.66033	3.94698	2.66812	AT3G12150			PF09752	PTHR13617,PTHR13617:SF1	KOG1551		BraA01g003630	Bra011552	0	100	9.96202	8.51238	13.9245	AT4G34680	GATA3	GATA transcription factor 3	PF00320	PTHR10071,PTHR10071:SF113
BraA08g016030	Bra034620	0	100	341.431	134.106	152.035	AT4G34350	CLB6,HDR,ISPH	4-hydroxy-3-methylbut-2-enyl diphosphate reductase	PF02401				BraA02g015550	Bra022574	0	100	65.4971	7.68905	29.5925	AT5G52030		TraB family protein	PF01963	PTHR21530	KOG2860
BraA03g029010	Bra000871	0	100	213.856	394.4	366.479	AT4G02620		vacuolar ATPase subunit F family protein	PF01990	PTHR13861	KOG3432		BraA10g015040	Bra002757	0	99.83	2.80652	2.16597	3.33839	AT5G57140	ATPAP28,PAP28	purple acid phosphatase 28	PF00149		KOG1432
BraA09g004780	Bra036118	0	100	5.0064	2.24059	4.35876	AT5G28080	WNK9	Protein kinase superfamily protein	PF00069	PTHR13902:SF38,PTHR13902	KOG0198		BraA06g037200				22.2364	22.4742	19.4685
BraA09g002110	Bra036294	0	100	51.9763	54.9454	69.0051	AT4G02080	ASAR1,ATSAR2,ATSARA1C,SAR2	secretion-associated RAS super family 2	PF00025	PTHR11711:SF12,PTHR11711	KOG0077		BraA05g002460	Bra004649	0	99.97	38.7908	41.4258	59.1696	AT2G41790		Insulinase (Peptidase family M16) family protein	PF00675,PF05193	PTHR11851:SF64,PTHR11851	KOG0959
BraA04g000080	Bra040446	0	99.25	19.1694	41.6382	29.3317	AT3G63340		Protein phosphatase 2C family protein	PF00069,PF00481	PTHR13832,PTHR13832:SF163	KOG0698		BraA04g009600	Bra035389	0	100	36.0651	45.7161	34.8728	AT5G35690			PF08325,PF09409	PTHR23153,PTHR23153:SF20	KOG4842
BraA05g032050	Bra027283	0	100	5.33926	3.33539	1.30864	AT3G15040		Protein of unknown function, DUF584	PF04520				BraA05g035830	Bra029884	0	100	14.9173	27.6011	19.9251	AT3G10980		PLAC8 family protein	PF11204,PF04749
BraA03g005420	Bra006166	0	100	7.50151	4.48087	10.3315	AT5G12870	ATMYB46,MYB46	myb domain protein 46	PF00249	PTHR10641	KOG0048		BraA10g001540	Bra033356	0	99.42	30.6901	42.539	42.5809	AT1G02890		AAA-type ATPase family protein	PF04265,PF04263,PF00004	PTHR23074:SF20,PTHR23074	KOG0737
BraA10g029500	Bra009230	0	100	1.65735	2.75954	2.75076	AT5G06810		Mitochondrial transcription termination factor family protein	PF02536	PTHR13068,PTHR13068:SF3	KOG1267		BraA08g020160	Bra010469	0	99.43	8.66306	6.40142	12.2795	AT4G25300		2-oxoglutarate (2OG) and Fe(II)-dependent oxygenase superfamily protein	PF03171	PTHR10209:SF55,PTHR10209	KOG0143
BraA06g033510	Bra009916	0	100	44.3011	44.5464	47.2344	AT5G26751	ATSK11,SK 11	shaggy-related kinase 11	PF00069	PTHR24057	KOG0658		BraA01g025070	Bra033801	0	100	8.77037	8.65876	4.67679	AT3G46790	CRR2	Tetratricopeptide repeat (TPR)-like superfamily protein	PF01535	PTHR24015,PTHR24015:SF126
BraA05g003640	Bra004767	0	100	36.7415	31.1795	21.335	AT2G43500		Plant regulator RWP-RK family protein	PF02042,PF00564				BraA10g025990	Bra008893	0	98.15	12.678	14.7858	18.5761	AT5G12370	SEC10	exocyst complex component sec10	PF07393	PTHR12100	KOG3745
BraA07g029000	Bra003865	0	100	17.8025	19.2316	12.2878	AT1G72880		Survival protein SurE-like phosphatase/nucleotidase	PF01975				BraA01g038470	Bra039359	0	99.95	7.58977	5.08799	6.31592	AT3G12980	ATHPCAT4,HAC5	histone acetyltransferase of the CBP family 5	PF08214,PF02135	PTHR13808	KOG1778
BraA10g015940	Bra020406	0	89.92	3.59985	1.58335	2.90137	AT5G57880	ATPRD2,MPS1,PRD2	multipolar spindle 1					BraA10g021490	Bra002177	0	100	49.7864	8.2419	6.76808	AT5G18660	PCB2	NAD(P)-binding Rossmann-fold superfamily protein	PF05368	PTHR14194,PTHR14194:SF15	KOG1203
BraA09g044740	Bra003155	1e-142	93.51	58.2353	149.517	89.7105	AT3G53740		Ribosomal protein L36e family protein	PF01158	PTHR10114	KOG3452		BraA07g037740	Bra015972	0	100	5.1971	4.54762	3.60136	AT1G73710		Pentatricopeptide repeat (PPR) superfamily protein	PF01535	PTHR24015:SF117,PTHR24015
BraA01g010120	Bra013329	0	100	5.6586	6.07858	7.04165	AT4G18600	ATSCAR-LIKE,SCARL,WAVE5	SCAR family protein		PTHR12902			BraA10g014560	Bra002800	0	100	18.9986	22.2979	27.3995	AT5G56660	ILL2	IAA-leucine resistant (ILR)-like 2	PF07687,PF01546	PTHR11014:SF44,PTHR11014
BraA03g007300	Bra006339	0	100	27.18	32.5744	27.9976	AT5G16110							BraA03g056150	Bra024046	0	100	12.7371	1.62622	2.72598	AT4G30720		FAD/NAD(P)-binding oxidoreductase family protein	PF00070	PTHR10617,PTHR10617:SF52
BraA09g002140	Bra036297	0	100	16.7566	12.1029	8.10787	AT4G02050	STP7	sugar transporter protein 7	PF00083	PTHR24063,PTHR24063:SF213	KOG0254		BraA02g004580	Bra023384	0	100	21.4904	1.07818	125.456	AT5G12950		Putative glycosyl hydrolase of unknown function (DUF1680)	PF07944
BraA10g001630	Bra033364	0	100	3.11677	4.37219	4.69722	AT1G02990			PF00004	PTHR23077:SF9,PTHR23077			BraA03g052740	Bra019143	0	100	129.931	243.015	153.363	AT4G25740		RNA binding Plectin/S10 domain-containing protein	PF03501	PTHR12146	KOG3344
BraA09g016250	Bra027077	0	99.13	7.42742	19.0221	19.0128	AT1G61740		Sulfite exporter TauE/SafE family protein	PF01925	PTHR14255			BraA04g022890	Bra021744	0	98.07	12.948	7.11634	10.226	AT2G31800		Integrin-linked protein kinase family	PF07714,PF00023	PTHR23257:SF89,PTHR23257	KOG0192
BraA01g006140	Bra011298	0	100	17.8978	43.5822	28.1915	AT4G31790		Tetrapyrrole (Corrin/Porphyrin) Methylases	PF00590	PTHR10882	KOG3123		BraA03g023800	Bra000394	0	100	17.3261	9.92872	14.0723	AT2G45670		calcineurin B subunit-related	PF01553	PTHR23063,PTHR23063:SF1	KOG4666
BraA01g003100	Bra011603	0	98.95	14.8269	9.04915	5.62173	AT4G35290	ATGLR3.2,ATGLUR2,GLR3.2,GLUR2	glutamate receptor 2	PF00060,PF01094,PF00497	PTHR18966:SF7,PTHR18966	KOG1052		BraA03g039280	Bra001781	0	99.52	4.41058	14.5852	20.8333	AT3G20250	APUM5,PUM5	pumilio 5	PF00806	PTHR12537:SF12,PTHR12537	KOG1488
BraA05g031240	Bra027206	0	99.85	101.637	143.183	61.6635	AT3G15810		Protein of unknown function (DUF567)	PF04525				BraA04g006510	Bra019634	0	99.86	33.4782	57.316	47.9346	AT3G52990		Pyruvate kinase family protein	PF00224,PF02887	PTHR11817	KOG2323
BraA01g003140	Bra011599	0	100	46.1918	97.1818	71.1849	AT4G35260	IDH-I,IDH1	isocitrate dehydrogenase 1	PF00180	PTHR11835:SF5,PTHR11835	KOG0784		BraA09g021630	Bra017578	8e-123	100	2.43224	3.52206	2.90639
BraA10g005640	Bra015544	0	98.54	51.2455	1.03533	13.4859	AT1G07010		Calcineurin-like metallo-phosphoesterase superfamily protein	PF00149	PTHR11668,PTHR11668:SF68	KOG0374		BraA06g017970	Bra018009	0	99.92	20.5702	37.5696	25.6531	AT3G49080		Ribosomal protein S5 domain 2-like superfamily protein	PF00380	PTHR21569	KOG1697
BraA07g027980	Bra003776	0	100	135.896	90.878	72.3904	AT1G74970	RPS9,TWN3	ribosomal protein S9	PF00380	PTHR21569	KOG1753		BraA05g024880	Bra039947	9e-111	99.1	3.44546	1.47392	2.85799	AT3G22380	TIC	time for coffee
BraA09g005420	Bra036592	6e-132	100	10.684	8.22943	15.7619	AT5G26749		C2H2 and C2HC zinc fingers superfamily protein	PF06220,PF00642	PTHR16465			BraA01g003680	Bra011547	0	100	26.5895	37.9228	43	AT4G34630
BraA03g052560	Bra019159	0	100	6.68724	7.87751	7.46946	AT4G25520	SLK1	SEUSS-like 1		PTHR10378:SF6,PTHR10378			BraA02g016500	Bra022493	0	100	107.506	47.6145	54.9744	AT2G44870
BraA02g015550	Bra022574	0	100	24.1025	1.37559	1.69958	AT5G52030		TraB family protein	PF01963	PTHR21530	KOG2860		BraA04g008240	Bra032740	0	100	1.55274	1.86272	1.33031	AT4G13820		Leucine-rich repeat (LRR) family protein	PF00560,PF08263	PTHR24420:SF913,PTHR24420	KOG0472
BraA10g015040	Bra002757	0	99.83	1.8977	3.40041	3.58181	AT5G57140	ATPAP28,PAP28	purple acid phosphatase 28	PF00149		KOG1432		BraA06g018530	Bra018060	0	100	6.31198	5.15309	4.39032	AT3G48430	REF6	relative of early flowering 6	PF02375,PF02373	PTHR10694:SF8,PTHR10694
BraA06g037200				24.3087	26.3372	22.2517								BraA02g035080	Bra026633	5e-156	100	12.7752	6.34732	14.0426	AT4G18570		Tetratricopeptide repeat (TPR)-like superfamily protein
BraA05g002460	Bra004649	0	99.97	42.4182	51.4698	62.1246	AT2G41790		Insulinase (Peptidase family M16) family protein	PF00675,PF05193	PTHR11851:SF64,PTHR11851	KOG0959		BraA09g011590	Bra038552	0	100	37.053	41.9021	42.1905	AT2G18750		Calmodulin-binding protein	PF07887
BraA04g009600	Bra035389	0	100	39.4761	43.4146	30.4111	AT5G35690			PF08325,PF09409	PTHR23153,PTHR23153:SF20	KOG4842		BraA02g039190	Bra020737	0	100	15.1891	15.1204	32.2078	AT3G30390		Transmembrane amino acid transporter family protein	PF01490	PTHR22950	KOG1305
BraA05g035830	Bra029884	0	100	20.8472	28.5792	20.7073	AT3G10980		PLAC8 family protein	PF11204,PF04749				BraA02g022270	Bra008146	0	100	7.72159	5.94305	6.01444	AT1G74380	XXT5	xyloglucan xylosyltransferase 5	PF05637
BraA10g001540	Bra033356	0	99.42	26.1973	38.8979	34.0425	AT1G02890		AAA-type ATPase family protein	PF04265,PF04263,PF00004	PTHR23074:SF20,PTHR23074	KOG0737		BraA05g013250	Bra018248	0	100	6.86409	69.9494	73.9226	AT2G31390		pfkB-like carbohydrate kinase family protein	PF00294	PTHR10584:SF34,PTHR10584	KOG2855
BraA08g020160	Bra010469	0	99.43	10.8572	12.1534	10.0349	AT4G25300		2-oxoglutarate (2OG) and Fe(II)-dependent oxygenase superfamily protein	PF03171	PTHR10209:SF55,PTHR10209	KOG0143		BraA08g030000	Bra016674	0	100	6.30325	8.79116	12.1234	AT1G15060		Uncharacterised conserved protein UCP031088, alpha/beta hydrolase	PF00561	PTHR11005
BraA10g025990	Bra008893	0	98.15	13.4877	15.7294	18.2491	AT5G12370	SEC10	exocyst complex component sec10	PF07393	PTHR12100	KOG3745		BraA09g057720	Bra030991	0	100	5.58391	11.9902	13.8649	AT1G17500		ATPase E1-E2 type family protein / haloacid dehalogenase-like hydrolase family protein	PF00702,PF00122	PTHR24092:SF18,PTHR24092	KOG0206
BraA01g038470	Bra039359	0	99.95	8.17823	8.53614	7.88033	AT3G12980	ATHPCAT4,HAC5	histone acetyltransferase of the CBP family 5	PF08214,PF02135	PTHR13808	KOG1778		BraA09g002660	Bra034219	0	100	70.8542	64.2873	78.2794	AT4G03560	ATCCH1,ATTPC1,FOU2,TPC1	two-pore channel 1	PF00520	PTHR10037:SF61,PTHR10037
BraA10g019520	Bra002362	0	100	13.2593	27.5517	22.0845	AT5G21160		LA RNA-binding protein	PF05383	PTHR22792,PTHR22792:SF5	KOG2590		BraA10g023200	Bra008613	0	99.76	4.96388	1.54758	2.35657	AT5G16560	KAN,KAN1	Homeodomain-like superfamily protein	PF00249
BraA10g021490	Bra002177	0	100	54.3905	63.3514	55.2056	AT5G18660	PCB2	NAD(P)-binding Rossmann-fold superfamily protein	PF05368	PTHR14194,PTHR14194:SF15	KOG1203		BraA06g018330	Bra018043	0	99.95	25.9614	23.1194	30.1187	AT3G48670	IDN2,RDM12	XH/XS domain-containing protein	PF03469,PF03468,PF03470	PTHR21596,PTHR21596:SF3
BraA07g037740	Bra015972	0	100	6.78474	8.28358	6.52011	AT1G73710		Pentatricopeptide repeat (PPR) superfamily protein	PF01535	PTHR24015:SF117,PTHR24015			BraA03g026960	Bra000684	0	99.73	22.8226	76.7626	30.1627	AT4G09570	ATCPK4,CPK4	calcium-dependent protein kinase 4	PF00036,PF00069	PTHR24349,PTHR24349:SF13	KOG0032
BraA10g014560	Bra002800	0	100	19.4259	25.6708	28.3415	AT5G56660	ILL2	IAA-leucine resistant (ILR)-like 2	PF07687,PF01546	PTHR11014:SF44,PTHR11014			BraA03g003440	Bra005982	0	100	35.5858	140.181	89.7076	AT5G08300		Succinyl-CoA ligase, alpha subunit	PF02629,PF00549	PTHR11117	KOG1255
BraA03g056150	Bra024046	0	100	6.66406	3.61539	5.52628	AT4G30720		FAD/NAD(P)-binding oxidoreductase family protein	PF00070	PTHR10617,PTHR10617:SF52			BraA07g027790	Bra003757	0	100	45.502	20.9378	29.2573	AT1G75370		Sec14p-like phosphatidylinositol transfer family protein	PF03765,PF00650	PTHR23324:SF5,PTHR23324	KOG1471
BraA03g052740	Bra019143	0	100	46.7762	150.998	99.6509	AT4G25740		RNA binding Plectin/S10 domain-containing protein	PF03501	PTHR12146	KOG3344		BraA01g013740	Bra013677	0	100	25.1306	9.59732	3.03658	AT4G23180	CRK10,RLK4	cysteine-rich RLK (RECEPTOR-like protein kinase) 10	PF07714,PF01657	PTHR24420:SF430,PTHR24420	KOG1187
BraA04g022890	Bra021744	0	98.07	14.6271	7.9824	10.3967	AT2G31800		Integrin-linked protein kinase family	PF07714,PF00023	PTHR23257:SF89,PTHR23257	KOG0192		BraAnng001060				28.5813	68.0191	50.4211
BraA01g010400	Bra013361	0	100	4.46273	14.6772	4.19933	AT4G18910	ATNLM2,NIP1;2,NLM2	NOD26-like intrinsic protein 1;2	PF00230	PTHR19139:SF22,PTHR19139	KOG0223		BraA02g028670	Bra033169	0	99.55	15.5307	13.2331	17.6475	AT4G10730		Protein kinase superfamily protein	PF00069	PTHR24361:SF72,PTHR24361	KOG0582
BraA03g039280	Bra001781	0	99.52	15.1522	31.9109	30.8745	AT3G20250	APUM5,PUM5	pumilio 5	PF00806	PTHR12537:SF12,PTHR12537	KOG1488		BraA09g054420	Bra039944	0	100	4.08766	3.47853	3.76875	AT2G23093		Major facilitator superfamily protein	PF05631	PTHR24003,PTHR24003:SF253	KOG4332
BraA04g006510	Bra019634	0	99.86	27.4148	58.945	49.1767	AT3G52990		Pyruvate kinase family protein	PF00224,PF02887	PTHR11817	KOG2323		BraA06g016790	Bra025891	8e-122	100	5.15919	21.9284	20.7733	AT2G34160		Alba DNA/RNA-binding protein
BraA09g021630	Bra017578	8e-123	100	3.75007	3.16459	6.93976								BraA07g031510	Bra004105	0	99.75	78.3538	113.743	137.366	AT5G61020	ECT3	evolutionarily conserved C-terminal region 3	PF04146	PTHR12357,PTHR12357:SF6	KOG1901
BraA06g017970	Bra018009	0	99.92	16.2703	38.4212	30.3054	AT3G49080		Ribosomal protein S5 domain 2-like superfamily protein	PF00380	PTHR21569	KOG1697		BraA03g006440	Bra006265	0	100	1.64246	3.02416	5.69319	AT5G14720		Protein kinase superfamily protein	PF00069	PTHR24361:SF72,PTHR24361
BraA05g024880	Bra039947	9e-111	99.1	4.88241	4.77537	5.54715	AT3G22380	TIC	time for coffee					BraA09g036650	Bra032868	0	99.87	23.6052	25.6422	25.4805	AT1G28060		Pre-mRNA-splicing factor 3	PF08572,PF06544	PTHR14212	KOG2769
BraA01g003680	Bra011547	0	100	22.098	25.3148	20.3563	AT4G34630							BraA05g035390	Bra034833	0	99.78	120.728	194.102	108.197	AT3G11510		Ribosomal protein S11 family protein	PF00411	PTHR11759	KOG0407
BraA02g016500	Bra022493	0	100	76.7321	44.2323	48.0902	AT2G44870							BraA06g000150	Bra040782	0	99.88	10.6423	14.439	15.3457	AT3G33530		Transducin family protein / WD-40 repeat family protein		PTHR14593,PTHR14593:SF2
BraA01g029710	Bra028379	0	100	48.0675	23.343	71.6482	AT1G61890		MATE efflux family protein	PF01554	PTHR11206:SF48,PTHR11206	KOG1347		BraA06g044810	Bra033569	0	100	40.1517	22.4167	45.975	AT2G20930		SNARE-like superfamily protein	PF04628	PTHR12403:SF3,PTHR12403	KOG3444
BraA06g018530	Bra018060	0	100	6.12459	6.38264	5.72907	AT3G48430	REF6	relative of early flowering 6	PF02375,PF02373	PTHR10694:SF8,PTHR10694			BraA08g034410	Bra030605	0	100	7.20784	12.9104	11.4387	AT1G05210		Transmembrane protein 97, predicted	PF10914
BraA09g011590	Bra038552	0	100	44.7165	77.3499	43.0637	AT2G18750		Calmodulin-binding protein	PF07887				BraA02g010870	Bra020305	1e-84	100	523.133	1370.71	1278.61	AT5G59613
BraA02g039190	Bra020737	0	100	17.2904	19.7865	30.3212	AT3G30390		Transmembrane amino acid transporter family protein	PF01490	PTHR22950	KOG1305		BraA01g029400	Bra031413	0	98.71	38.8218	22.0057	30.7203	AT1G61660		basic helix-loop-helix (bHLH) DNA-binding superfamily protein	PF00010
BraA02g022270	Bra008146	0	100	4.28536	2.68975	3.58989	AT1G74380	XXT5	xyloglucan xylosyltransferase 5	PF05637				BraA07g009060	Bra015003	0	100	9.25916	10.4845	13.8394	AT3G24210		Ankyrin repeat family protein	PF11904,PF01494	PTHR12447	KOG0522
BraA05g013250	Bra018248	0	100	23.1653	63.0699	24.5912	AT2G31390		pfkB-like carbohydrate kinase family protein	PF00294	PTHR10584:SF34,PTHR10584	KOG2855		BraA01g019840	Bra038502	0	99.44	22.3345	25.7391	27.8766	AT4G16710		glycosyltransferase family protein 28	PF04101	PTHR12867	KOG3349
BraA08g030000	Bra016674	0	100	11.668	14.6468	17.1487	AT1G15060		Uncharacterised conserved protein UCP031088, alpha/beta hydrolase	PF00561	PTHR11005			BraA09g013270	Bra027652	0	99.78	2.72903	1.8009	2.03444	AT1G63640		P-loop nucleoside triphosphate hydrolases superfamily protein with CH (Calponin Homology) domain	PF00225,PF00307	PTHR24115:SF135,PTHR24115	KOG0239
BraA09g058040	Bra026698	0	100	13.1854	17.0887	36.8147	AT1G16920	ATRABA1B,RAB11,RABA1b	RAB GTPase homolog A1B	PF00071	PTHR24073:SF213,PTHR24073	KOG0087		BraA07g004130	Bra002011	0	98.61	16.6489	28.2337	35.329	AT2G16950	ATTRN1,TRN1	transportin 1	PF03810,PF02985	PTHR10527:SF3,PTHR10527	KOG2023
BraA09g002660	Bra034219	0	100	67.4188	75.1378	84.7099	AT4G03560	ATCCH1,ATTPC1,FOU2,TPC1	two-pore channel 1	PF00520	PTHR10037:SF61,PTHR10037			BraA04g001550	Bra014473	0	99.95	224.677	80.4686	108.379	AT3G60750		Transketolase	PF02779,PF02780,PF00456	PTHR11624:SF1,PTHR11624	KOG0523
BraA10g023200	Bra008613	0	99.76	6.31197	5.01379	2.15931	AT5G16560	KAN,KAN1	Homeodomain-like superfamily protein	PF00249				BraA08g011510	Bra038057	0	100	7.18668	40.2122	15.748	AT4G15940		Fumarylacetoacetate (FAA) hydrolase family	PF01557	PTHR11820,PTHR11820:SF7	KOG1535
BraA06g018330	Bra018043	0	99.95	18.4329	18.5917	30.4479	AT3G48670	IDN2,RDM12	XH/XS domain-containing protein	PF03469,PF03468,PF03470	PTHR21596,PTHR21596:SF3			BraA10g024500	Bra008747	0	100	45.4176	31.0048	24.5428	AT5G14660	ATDEF2,DEF2,PDF1B	peptide deformylase 1B	PF01327	PTHR10458	KOG3137
BraA03g026960	Bra000684	0	99.73	23.186	46.8057	27.9132	AT4G09570	ATCPK4,CPK4	calcium-dependent protein kinase 4	PF00036,PF00069	PTHR24349,PTHR24349:SF13	KOG0032		BraA05g039740	Bra039431	0	100	51.7987	65.794	60.3107	AT3G05530	ATS6A.2,RPT5A	regulatory particle triple-A ATPase 5A	PF00004	PTHR23073:SF7,PTHR23073	KOG0652
BraA03g003440	Bra005982	0	100	41.1945	99.9698	84.2704	AT5G08300		Succinyl-CoA ligase, alpha subunit	PF02629,PF00549	PTHR11117	KOG1255		BraA05g013860	Bra018309	0	100	59.9646	33.3465	70.6837	AT2G30520	RPT2	Phototropic-responsive NPH3 family protein	PF00651,PF03000	PTHR24413,PTHR24413:SF171
BraA07g027790	Bra003757	0	100	65.4817	24.1465	31.17	AT1G75370		Sec14p-like phosphatidylinositol transfer family protein	PF03765,PF00650	PTHR23324:SF5,PTHR23324	KOG1471		BraA02g007070	Bra023620	0	100	4.42709	3.8193	1.79265	AT5G17460
BraA01g013740	Bra013677	0	100	58.2284	19.2598	23.3553	AT4G23180	CRK10,RLK4	cysteine-rich RLK (RECEPTOR-like protein kinase) 10	PF07714,PF01657	PTHR24420:SF430,PTHR24420	KOG1187		BraA06g001680	Bra019000	0	100	30.0115	29.9075	19.3477	AT1G52910		Protein of unknown function (DUF1218)	PF06749
BraAnng001060				25.3695	26.1177	68.3882								BraA04g001960	Bra014503	4e-146	100	426.254	1062.74	431.548	AT3G60245		Zinc-binding ribosomal protein family protein	PF01780	PTHR11517	KOG0402
BraA02g028670	Bra033169	0	99.55	23.8989	17.0137	16.0134	AT4G10730		Protein kinase superfamily protein	PF00069	PTHR24361:SF72,PTHR24361	KOG0582		BraA09g016980	Bra027131	0	100	14.7099	33.131	17.4181	AT1G60770		Tetratricopeptide repeat (TPR)-like superfamily protein	PF01535	PTHR24015,PTHR24015:SF90
BraA09g054420	Bra039944	0	100	3.90956	3.91232	5.07109	AT2G23093		Major facilitator superfamily protein	PF05631	PTHR24003,PTHR24003:SF253	KOG4332		BraA08g022700	Bra010715	0	100	12.0627	11.7014	8.92657	AT4G34660		SH3 domain-containing protein	PF00018	PTHR22820,PTHR22820:SF21
BraA06g016790	Bra025891	8e-122	100	4.16866	13.9765	12.7945	AT2G34160		Alba DNA/RNA-binding protein					BraA04g021910				39.6076	37.687	37.408
BraA07g031510	Bra004105	0	99.75	54.6453	121.714	146.981	AT5G61020	ECT3	evolutionarily conserved C-terminal region 3	PF04146	PTHR12357,PTHR12357:SF6	KOG1901		BraA07g003840	Bra029680	3e-60	86.03	24.291	31.0406	21.2902	AT3G07800		Thymidine kinase	PF00265	PTHR11441	KOG3125
BraA03g006440	Bra006265	0	100	1.65741	2.4262	4.33014	AT5G14720		Protein kinase superfamily protein	PF00069	PTHR24361:SF72,PTHR24361			BraA10g028470	Bra009125	0	100	10.9966	11.9369	21.1992	AT5G05680	MOS7	nuclear pore complex protein-related	PF10168	PTHR13257	KOG4460
BraA09g036650	Bra032868	0	99.87	24.1937	23.2116	25.0241	AT1G28060		Pre-mRNA-splicing factor 3	PF08572,PF06544	PTHR14212	KOG2769		BraA02g011090	Bra020324	0	100	24.8948	23.5533	35.3401	AT5G59300	ATUBC7,UBC7	ubiquitin carrier protein 7	PF00179	PTHR24067:SF36,PTHR24067	KOG0425
BraA05g035390	Bra034833	0	99.78	84.3825	190.442	141.47	AT3G11510		Ribosomal protein S11 family protein	PF00411	PTHR11759	KOG0407		BraA05g007020	Bra005091	0	99.8	12.4116	12.9405	9.4261	AT2G38650	GAUT7,LGT7	galacturonosyltransferase 7	PF01501	PTHR13778:SF2,PTHR13778
BraA06g000150	Bra040782	0	99.88	14.342	19.6865	19.6159	AT3G33530		Transducin family protein / WD-40 repeat family protein		PTHR14593,PTHR14593:SF2			BraA03g027840	Bra000766	0	100	27.7447	34.6877	35.0417	AT4G12230		alpha/beta-Hydrolases superfamily protein	PF00561	PTHR15913	KOG1454
BraA06g044810	Bra033569	0	100	56.994	34.6016	59.9499	AT2G20930		SNARE-like superfamily protein	PF04628	PTHR12403:SF3,PTHR12403	KOG3444		BraA01g019000	Bra026273	4e-136	100	67.6516	190.814	422.417	AT4G28240		Wound-responsive family protein	PF12609
BraA08g034410	Bra030605	0	100	1.86001	2.79258	1.53864	AT1G05210		Transmembrane protein 97, predicted	PF10914				BraA09g040030	Bra024562	0	99.89	18.4535	2.45662	13.7442	AT1G23090	AST91,SULTR3;3	sulfate transporter 91	PF00916,PF01740	PTHR11814:SF46,PTHR11814	KOG0236
BraA02g010870	Bra020305	1e-84	100	472.852	964.322	1152.54	AT5G59613							BraA01g010510	Bra013373	0	100	5.12662	4.4433	1.31976	AT4G19060		P-loop containing nucleoside triphosphate hydrolases superfamily protein	PF00931
BraA05g005070	Bra004899	0	100	1.17095	1.9842	1.6736	AT1G48860		RNA 3\'-terminal phosphate cyclase/enolpyruvate transferase, alpha/beta	PF01885,PF00275	PTHR21090,PTHR21090:SF3	KOG2278		BraA01g039930	Bra034152	0	100	5.98348	1.98829	1.57071	AT3G10910		RING/U-box superfamily protein	PF00097	PTHR22764
BraA07g009060	Bra015003	0	100	8.48585	10.5431	13.4057	AT3G24210		Ankyrin repeat family protein	PF11904,PF01494	PTHR12447	KOG0522		BraA10g015140	Bra020459	0	89.87	3.63319	24.0016	1.21908	AT5G57220	CYP81F2	cytochrome P450, family 81, subfamily F, polypeptide 2	PF00067	PTHR24298:SF44,PTHR24298	KOG0156
BraA01g019840	Bra038502	0	99.44	25.7165	22.6044	26.4314	AT4G16710		glycosyltransferase family protein 28	PF04101	PTHR12867	KOG3349		BraA08g031410	Bra016815	0	100	15.8791	14.0338	22.9617	AT1G11755	LEW1	Undecaprenyl pyrophosphate synthetase family protein		PTHR21528	KOG2818
BraA09g013270	Bra027652	0	99.78	1.43284	1.40242	1.43801	AT1G63640		P-loop nucleoside triphosphate hydrolases superfamily protein with CH (Calponin Homology) domain	PF00225,PF00307	PTHR24115:SF135,PTHR24115	KOG0239		BraA09g062890	Bra030716	0	93.73	34.762	37.8545	39.3229	AT1G08200	AXS2	UDP-D-apiose/UDP-D-xylose synthase 2	PF01370	PTHR10366,PTHR10366:SF147	KOG1429
BraA07g004130	Bra002011	0	98.61	19.8986	35.5654	38.9384	AT2G16950	ATTRN1,TRN1	transportin 1	PF03810,PF02985	PTHR10527:SF3,PTHR10527	KOG2023		BraA09g013640	Bra027683	0	99.72	3.06043	6.66721	3.98713	AT1G64180		intracellular protein transport protein USO1-related
BraA08g011510	Bra038057	0	100	11.5654	17.4898	12.1239	AT4G15940		Fumarylacetoacetate (FAA) hydrolase family	PF01557	PTHR11820,PTHR11820:SF7	KOG1535		BraA09g057760	Bra030986	0	100	26.6707	14.9719	22.2646	AT1G17380	JAZ5,TIFY11A	jasmonate-zim-domain protein 5	PF06200,PF09425
BraA10g024500	Bra008747	0	100	29.2064	28.7575	27.6814	AT5G14660	ATDEF2,DEF2,PDF1B	peptide deformylase 1B	PF01327	PTHR10458	KOG3137		BraA06g009960	Bra019707	0	100	9.57227	6.80999	6.56236	AT1G13730		Nuclear transport factor 2 (NTF2) family protein with RNA binding (RRM-RBD-RNP motifs) domain	PF00076,PF02136	PTHR10693,PTHR10693:SF8	KOG0116
BraA05g039740	Bra039431	0	100	33.0046	40.8475	43.4915	AT3G05530	ATS6A.2,RPT5A	regulatory particle triple-A ATPase 5A	PF00004	PTHR23073:SF7,PTHR23073	KOG0652		BraA03g029840	Bra000947	0	100	150.919	47.7607	83.0027	AT4G01150
BraA05g013860	Bra018309	0	100	117.98	75.0501	69.5723	AT2G30520	RPT2	Phototropic-responsive NPH3 family protein	PF00651,PF03000	PTHR24413,PTHR24413:SF171			BraA05g024230	Bra033896	0	98.89	8.87156	10.9954	6.06742	AT3G22970		Protein of unknown function (DUF506)	PF04720
BraA02g007070	Bra023620	0	100	5.53931	7.45798	9.56831	AT5G17460							BraA05g025650	Bra031279	0	99.69	36.5321	22.2604	31.1344	AT3G21360		2-oxoglutarate (2OG) and Fe(II)-dependent oxygenase superfamily protein	PF02668
BraA06g001680	Bra019000	0	100	22.1527	24.0142	17.4695	AT1G52910		Protein of unknown function (DUF1218)	PF06749				BraA04g004020	Bra014692	0	100	47.3387	343.655	20.6369	AT3G56400	ATWRKY70,WRKY70	WRKY DNA-binding protein 70	PF03106
BraA01g041220	Bra040041	0	100	37.6373	21.0123	32.0617	AT3G07940		Calcium-dependent ARF-type GTPase activating protein family	PF00168,PF01412	PTHR23180:SF25,PTHR23180	KOG1030		BraA03g011590	Bra006741	0	100	30.9675	93.6174	32.0416	AT5G58900		Homeodomain-like transcriptional regulator	PF00249	PTHR25040,PTHR25040:SF29	KOG0724
BraA09g016980	Bra027131	0	100	10.8883	47.3748	30.1924	AT1G60770		Tetratricopeptide repeat (TPR)-like superfamily protein	PF01535	PTHR24015,PTHR24015:SF90			BraA05g024380	Bra033911	0	100	140.387	9.33968	6.82221	AT3G22840	ELIP,ELIP1	Chlorophyll A-B binding family protein	PF00504	PTHR14154:SF1,PTHR14154
BraA03g048240	Bra012600	0	100	47.2189	32.7291	30.8217	AT4G18390	TCP2	TEOSINTE BRANCHED 1, cycloidea and PCF transcription factor 2	PF03634				BraA03g029800	Bra000943	0	100	9.33491	5.94743	7.02479	AT4G01090		Protein of unknown function (DUF3133)	PF11331
BraA07g015290	Bra012272	0	100	4.45281	6.37045	1.28483	AT1G21210	WAK4	wall associated kinase 4	PF07645,PF07714	PTHR24420:SF444,PTHR24420	KOG1187		BraA08g033110	Bra030732	0	99.94	60.8985	29.6277	19.4986	AT1G08540	ABC1,ATSIG1,ATSIG2,SIG1,SIG2,SIGA,SIGB	RNApolymerase sigma subunit 2	PF04545,PF04542,PF00140,PF04539
BraA07g003840	Bra029680	3e-60	86.03	45.9474	47.9611	39.8815	AT3G07800		Thymidine kinase	PF00265	PTHR11441	KOG3125		BraA10g033360	Bra009603	0	100	20.9424	16.6491	19.5636	AT5G02250	ATMTRNASEII,EMB2730,RNR1	Ribonuclease II/R family protein	PF00773	PTHR23355:SF5,PTHR23355	KOG2102
BraA06g015280	Bra025763	0	100	126.281	49.502	49.9401	AT1G19740		ATP-dependent protease La (LON) domain protein	PF02190	PTHR23327			BraA02g003350	Bra028598	0	100	3.30745	1.6315	1.4367	AT5G10150		Domain of unknown function (DUF966)	PF06136
BraA10g028470	Bra009125	0	100	4.03635	4.71428	4.89917	AT5G05680	MOS7	nuclear pore complex protein-related	PF10168	PTHR13257	KOG4460		BraA04g023590	Bra021811	0	100	6.93468	7.01059	8.92772	AT2G32740	ATGT13,GT13	galactosyltransferase 13	PF03016	PTHR15157:SF2,PTHR15157	KOG1021
BraA02g011090	Bra020324	0	100	28.935	28.411	48.0149	AT5G59300	ATUBC7,UBC7	ubiquitin carrier protein 7	PF00179	PTHR24067:SF36,PTHR24067	KOG0425		BraA01g022250	Bra040895	0	100	69.6181	136.465	82.0862	AT3G51800	ATEBP1,ATG2,EBP1	metallopeptidase M24 family protein	PF00557	PTHR10804:SF11,PTHR10804	KOG2776
BraA05g007020	Bra005091	0	99.8	13.8952	18.6091	11.6557	AT2G38650	GAUT7,LGT7	galacturonosyltransferase 7	PF01501	PTHR13778:SF2,PTHR13778			BraA09g061650	Bra031737	0	100	7.06682	5.24884	2.04967	AT1G11000	ATMLO4,MLO4	Seven transmembrane MLO family protein	PF03094
BraA03g027840	Bra000766	0	100	30.7337	34.7463	38.8291	AT4G12230		alpha/beta-Hydrolases superfamily protein	PF00561	PTHR15913	KOG1454		BraA09g048850	Bra007405	0	100	7.35954	16.8977	4.70973	AT3G58620	TTL4	tetratricopetide-repeat thioredoxin-like 4	PF00085,PF00515	PTHR22904	KOG0907
BraA01g019000	Bra026273	4e-136	100	104.373	199.5	356.552	AT4G28240		Wound-responsive family protein	PF12609				BraA07g003720	Bra002037	7e-165	99.38	1.42886	7.92711	11.4152	AT1G63670		Protein of unknown function (DUF3741)		PTHR21726,PTHR21726:SF8
BraA10g002950	Bra015314	0	99.2	304.831	419.469	515.169	AT1G04410		Lactate/malate dehydrogenase family protein	PF02866,PF00056	PTHR23382	KOG1496		BraA09g047170	Bra007247	0	100	3.40275	5.03358	7.50264	AT3G56440	ATATG18D,ATG18D	homolog of yeast autophagy 18 (ATG18) D	PF00400,PF00646	PTHR11227:SF18,PTHR11227	KOG2111
BraA10g028780	Bra009158	0	100	2.44083	5.86888	3.77036	AT5G06050		Putative methyltransferase family protein	PF00076,PF12353,PF03141	PTHR10108,PTHR10108:SF57	KOG0122		BraA08g019540	Bra010412	0	100	390.686	920.316	445.675	AT4G27090		Ribosomal protein L14	PF01929	PTHR11127	KOG3421
BraA07g028310	Bra003808	1e-177	99.71	146.294	380.007	198.361	AT1G07070		Ribosomal protein L35Ae family protein	PF01247	PTHR10902	KOG0887		BraA09g054750	Bra038511	0	100	119.794	64.0801	92.3059	AT2G22540	AGL22,SVP	K-box region and MADS-box transcription factor family protein	PF00319,PF01486	PTHR11945,PTHR11945:SF75	KOG0014
BraA10g015140	Bra020459	0	89.87	4.88848	27.0058	3.02111	AT5G57220	CYP81F2	cytochrome P450, family 81, subfamily F, polypeptide 2	PF00067	PTHR24298:SF44,PTHR24298	KOG0156		BraA09g043720	Bra006934	0	100	36.7984	60.0847	36.1009	AT3G52570		alpha/beta-Hydrolases superfamily protein	PF00411,PF07819	PTHR11759	KOG0407
BraA08g031410	Bra016815	0	100	19.7653	17.2809	26.3923	AT1G11755	LEW1	Undecaprenyl pyrophosphate synthetase family protein		PTHR21528	KOG2818		BraA02g031420	Bra039524	0	100	37.8063	9.81673	6.03834	AT5G44680		DNA glycosylase superfamily protein	PF03352
BraA09g062890	Bra030716	0	93.73	24.9189	29.3603	33.7955	AT1G08200	AXS2	UDP-D-apiose/UDP-D-xylose synthase 2	PF01370	PTHR10366,PTHR10366:SF147	KOG1429		BraA03g005070	Bra008925	2e-142	88.18	18.4959	19.4757	20.0926	AT5G11930		Thioredoxin superfamily protein	PF00462	PTHR10168:SF47,PTHR10168	KOG1752
BraA09g013640	Bra027683	0	99.72	4.25985	8.21202	6.4365	AT1G64180		intracellular protein transport protein USO1-related					BraA02g036980	Bra032937	0	100	508.716	8.42875	10.7057	AT3G26520	GAMMA-TIP2,SITIP,TIP1;2,TIP2	tonoplast intrinsic protein 2	PF00230	PTHR19139,PTHR19139:SF52	KOG0223
BraA09g057760	Bra030986	0	100	19.2278	12.9047	22.5081	AT1G17380	JAZ5,TIFY11A	jasmonate-zim-domain protein 5	PF06200,PF09425				BraA09g046430	Bra007179	0	100	9.1281	8.0769	10.9091	AT3G55610	P5CS2	delta 1-pyrroline-5-carboxylate synthase 2	PF00171,PF00696	PTHR11063:SF2,PTHR11063	KOG4165
BraA07g035450	Bra016191	0	100	40.512	23.6104	24.2668	AT1G70740		Protein kinase superfamily protein	PF07714	PTHR24420:SF787,PTHR24420	KOG1187		BraA04g028570	Bra016998	0	99.59	68.453	173.553	167.009	AT4G18870		E2F/DP family winged-helix DNA-binding domain	PF00447
BraA08g030850	Bra016762	0	100	1.36196	1.83183	2.33948	AT1G12620		Pentatricopeptide repeat (PPR) superfamily protein	PF01535	PTHR24015,PTHR24015:SF20			BraA10g016130	Bra002670	0	99.95	15.1156	21.0492	21.5543	AT5G58130	ROS3	RNA-binding (RRM/RBD/RNP motifs) family protein	PF00076	PTHR23099
BraA05g024230	Bra033896	0	98.89	11.6401	9.0908	7.96403	AT3G22970		Protein of unknown function (DUF506)	PF04720				BraA07g023590	Bra003355	0	100	31.347	62.8555	48.3435	AT3G58750	CSY2	citrate synthase 2	PF00285	PTHR11739	KOG2617
BraA05g025650	Bra031279	0	99.69	39.0562	22.0814	38.6871	AT3G21360		2-oxoglutarate (2OG) and Fe(II)-dependent oxygenase superfamily protein	PF02668				BraA05g017590	Bra030367	6e-156	100	163.986	106.652	175.787	AT1G52720
BraA04g004020	Bra014692	0	100	8.24017	48.8009	1.21872	AT3G56400	ATWRKY70,WRKY70	WRKY DNA-binding protein 70	PF03106				BraA08g034320	Bra030613	0	100	5.06318	6.96688	10.2598	AT1G05520		Sec23/Sec24 protein transport family protein	PF04810,PF04815,PF00626,PF04811,PF08033	PTHR11141	KOG1986
BraA03g011590	Bra006741	0	100	18.1107	45.1131	23.4471	AT5G58900		Homeodomain-like transcriptional regulator	PF00249	PTHR25040,PTHR25040:SF29	KOG0724		BraA03g048080	Bra012616	0	100	331.731	787.48	278.626	AT4G18100		Ribosomal protein L32e	PF01655	PTHR23413	KOG0878
BraA05g024380	Bra033911	0	100	243.523	1.02235	2.57106	AT3G22840	ELIP,ELIP1	Chlorophyll A-B binding family protein	PF00504	PTHR14154:SF1,PTHR14154			BraA06g010390	Bra019666	0	100	17.9684	27.2381	31.8559	AT1G14280	PKS2	phytochrome kinase substrate 2
BraA03g029800	Bra000943	0	100	9.33382	6.44808	6.22067	AT4G01090		Protein of unknown function (DUF3133)	PF11331				BraA04g028990	Bra016960	0	100	22.6159	36.8426	27.3067	AT2G40935		PLAC8 family protein	PF04749	PTHR15907,PTHR15907:SF11
BraA08g033110	Bra030732	0	99.94	42.0365	33.1464	23.0644	AT1G08540	ABC1,ATSIG1,ATSIG2,SIG1,SIG2,SIGA,SIGB	RNApolymerase sigma subunit 2	PF04545,PF04542,PF00140,PF04539				BraA02g016970	Bra039756	0	99.81	225.381	80.8211	400.218	AT1G66200	ATGSR2,GSR2	glutamine synthase clone F11	PF03951,PF00120	PTHR20852:SF14,PTHR20852	KOG0683
BraA10g033360	Bra009603	0	100	19.6747	20.0829	20.4812	AT5G02250	ATMTRNASEII,EMB2730,RNR1	Ribonuclease II/R family protein	PF00773	PTHR23355:SF5,PTHR23355	KOG2102		BraA09g049650	Bra007478	1e-147	100	63.079	101.101	106.561	AT3G59810		Small nuclear ribonucleoprotein family protein	PF01423	PTHR11021	KOG1783
BraA04g023590	Bra021811	0	100	6.26384	6.47629	7.44374	AT2G32740	ATGT13,GT13	galactosyltransferase 13	PF03016	PTHR15157:SF2,PTHR15157	KOG1021		BraA09g013040	Bra027631	0	99.82	57.5314	150.832	141.33	AT3G01850		Aldolase-type TIM barrel family protein	PF00834	PTHR11749	KOG3111
BraA01g022250	Bra040895	0	100	50.9975	153.905	104.093	AT3G51800	ATEBP1,ATG2,EBP1	metallopeptidase M24 family protein	PF00557	PTHR10804:SF11,PTHR10804	KOG2776		BraA01g017090	Bra026443	0	100	46.5727	88.4488	96.7548	AT4G26410		Uncharacterised conserved protein UCP022280
BraA09g061650	Bra031737	0	100	7.65429	7.23779	2.32809	AT1G11000	ATMLO4,MLO4	Seven transmembrane MLO family protein	PF03094				BraA03g017640	Bra022931	0	99.76	17.8834	63.0844	15.9478	AT2G33210	HSP60-2	heat shock protein 60-2	PF00118	PTHR11353:SF9,PTHR11353	KOG0356
BraA09g048850	Bra007405	0	100	6.52769	15.3164	2.235	AT3G58620	TTL4	tetratricopetide-repeat thioredoxin-like 4	PF00085,PF00515	PTHR22904	KOG0907		BraA10g002830	Bra015302	0	100	19.3384	20.679	28.2269	AT1G04300		TRAF-like superfamily protein	PF00917	PTHR24006,PTHR24006:SF29
BraA09g047170	Bra007247	0	100	3.16817	4.28894	5.85713	AT3G56440	ATATG18D,ATG18D	homolog of yeast autophagy 18 (ATG18) D	PF00400,PF00646	PTHR11227:SF18,PTHR11227	KOG2111		BraA09g033190				18.6569	20.2419	24.6769
BraA08g019540	Bra010412	0	100	238.225	757.332	426.197	AT4G27090		Ribosomal protein L14	PF01929	PTHR11127	KOG3421		BraA01g004720	Bra011430	0	100	67.5888	113.394	96.9992	AT4G33270	CDC20.1	Transducin family protein / WD-40 repeat family protein	PF03399,PF00400	PTHR19918	KOG0305
BraA09g054750	Bra038511	0	100	130.947	65.6485	107.824	AT2G22540	AGL22,SVP	K-box region and MADS-box transcription factor family protein	PF00319,PF01486	PTHR11945,PTHR11945:SF75	KOG0014		BraA05g027490	Bra022460	0	99.95	15.0191	7.62399	6.62014	AT3G19830	NTMC2T5.2,NTMC2TYPE5.2	Calcium-dependent lipid-binding (CaLB domain) family protein	PF10296,PF00168	PTHR10774:SF2,PTHR10774
BraA09g043720	Bra006934	0	100	13.5279	20.4702	15.804	AT3G52570		alpha/beta-Hydrolases superfamily protein	PF00411,PF07819	PTHR11759	KOG0407		BraA10g012770	Bra002964	0	100	73.3673	60.1935	67.968	AT5G54680	bHLH105,ILR3	basic helix-loop-helix (bHLH) DNA-binding superfamily protein	PF00010	PTHR23042,PTHR23042:SF20
BraA06g035600	Bra037487	0	100	5.30016	6.78887	4.62644	AT5G48400	ATGLR1.2,GLR1.2	Glutamate receptor family protein	PF00497,PF01094,PF00060	PTHR18966:SF5,PTHR18966			BraA09g049320	Bra007447	0	99.79	28.133	62.6546	54.3941	AT3G59410	GCN2	protein kinase family protein	PF05773,PF00069	PTHR11042,PTHR11042:SF9	KOG1035
BraA03g005070	Bra008925	2e-142	88.18	42.2646	18.3917	29.2259	AT5G11930		Thioredoxin superfamily protein	PF00462	PTHR10168:SF47,PTHR10168	KOG1752		BraA03g007990	Bra006405	0	100	3.44157	1.02986	1.82949	AT5G17370		Transducin/WD40 repeat-like superfamily protein
BraA06g024550	Bra019548	0	100	1.06035	2.25875	1.24052	AT4G14170		Pentatricopeptide repeat (PPR) superfamily protein	PF01535	PTHR24015:SF119,PTHR24015			BraA01g011990	Bra013513	0	100	57.6292	21.9599	23.1488	AT4G21210	ATRP1,RP1	PPDK regulatory protein	PF03618
BraA02g037030	Bra025223	0	89.68	14.8149	13.26	18.1848	AT3G26700		Protein kinase superfamily protein	PF07714	PTHR24420:SF451,PTHR24420	KOG1187		BraA07g039290	Bra015814	0	100	37.6061	10.359	12.3983	AT1G75800		Pathogenesis-related thaumatin superfamily protein	PF00314
BraA09g046430	Bra007179	0	100	11.1524	13.6593	12.5384	AT3G55610	P5CS2	delta 1-pyrroline-5-carboxylate synthase 2	PF00171,PF00696	PTHR11063:SF2,PTHR11063	KOG4165		BraA01g012180				26.4802	15.0213	19.8869
BraA06g004410	Bra018742	0	100	1.11434	3.14791	1.20725	AT4G02750		Tetratricopeptide repeat (TPR)-like superfamily protein	PF01535	PTHR24015:SF42,PTHR24015			BraA09g012560	Bra036656	0	99.76	1.63649	4.64815	5.79049	AT4G05120	ATENT3,ENT3,FUR1	Major facilitator superfamily protein	PF01733	PTHR10332,PTHR10332:SF3	KOG1479
BraA10g016130	Bra002670	0	99.95	14.3835	21.9516	22.9963	AT5G58130	ROS3	RNA-binding (RRM/RBD/RNP motifs) family protein	PF00076	PTHR23099			BraA03g012950	Bra028922	0	100	19.6798	63.786	38.5703	AT5G56500		TCP-1/cpn60 chaperonin family protein	PF00118	PTHR11353:SF8,PTHR11353	KOG0356
BraA07g023590	Bra003355	0	100	68.5526	140.803	105.806	AT3G58750	CSY2	citrate synthase 2	PF00285	PTHR11739	KOG2617		BraA05g031060	Bra027191	0	100	1.36224	2.0017	5.09579	AT3G16110	ATPDI4,ATPDIL1-6,PDI4,PDIL1-6	PDI-like 1-6	PF03168	PTHR18929,PTHR18929:SF32
BraA05g017590	Bra030367	6e-156	100	89.4545	51.1403	80.0188	AT1G52720							BraA01g000950	Bra011810	0	100	23.4006	33.6038	24.0389	AT4G40050		Protein of unknown function (DUF3550/UPF0682)	PF12070	PTHR21243,PTHR21243:SF12
BraA03g037900	Bra001661	0	99.58	364.781	483.208	65.5848	AT3G17390	MAT4,MTO3,SAMS3	S-adenosylmethionine synthetase family protein	PF02772,PF02773,PF00438	PTHR11964	KOG1506		BraA09g023520	Bra017418	0	100	15.0366	14.0506	13.5018	AT2G02180	TOM3	tobamovirus multiplication protein 3	PF06454
BraA03g048080	Bra012616	0	100	195.442	586.421	321.677	AT4G18100		Ribosomal protein L32e	PF01655	PTHR23413	KOG0878		BraA07g001370	Bra039003	0	98.08	38.064	34.2664	25.8265	AT2G19450	ABX45,AS11,ATDGAT,DGAT1,RDS1,TAG1	membrane bound O-acyl transferase (MBOAT) family protein		PTHR10408	KOG0380
BraA01g019480	Bra040111	0	100	14.0722	26.8912	22.3844	AT4G17070		peptidyl-prolyl cis-trans isomerases	PF00160		KOG0884		BraA09g052830	Bra007768	0	99.93	20.1063	66.8602	43.4424	AT2G26140	ftsh4	FTSH protease 4	PF01434,PF00004	PTHR23076
BraA06g010390	Bra019666	0	100	21.9472	44.4195	52.1875	AT1G14280	PKS2	phytochrome kinase substrate 2					BraA07g041940	Bra008383	0	95.89	79.1037	108.301	150.968	AT1G16890	UBC13B,UBC36	ubiquitin-conjugating enzyme 36	PF00179	PTHR24067:SF30,PTHR24067	KOG0417
BraA04g028990	Bra016960	0	100	19.4304	19.2397	20.9198	AT2G40935		PLAC8 family protein	PF04749	PTHR15907,PTHR15907:SF11			BraA06g029560	Bra024445	1e-172	100	165.365	516.002	428.061	AT5G67490			PF07896		KOG3245
BraA02g016970	Bra039756	0	99.81	297.022	53.2153	355.747	AT1G66200	ATGSR2,GSR2	glutamine synthase clone F11	PF03951,PF00120	PTHR20852:SF14,PTHR20852	KOG0683		BraA07g043100	Bra035189	0	100	11.2147	9.37984	42.5076	AT1G80310		sulfate transmembrane transporters	PF00916
BraA09g000230	Bra037375	0	99.88	7.58705	7.99571	12.4514	AT2G19610		RING/U-box superfamily protein	PF01485	PTHR11685,PTHR11685:SF64	KOG1812		BraA03g054270	Bra024218	0	99.9	11.6994	5.67888	4.30411	AT4G28210	emb1923	embryo defective 1923
BraA09g049650	Bra007478	1e-147	100	62.8526	76.7289	85.1941	AT3G59810		Small nuclear ribonucleoprotein family protein	PF01423	PTHR11021	KOG1783		BraA07g002010	Bra038814	0	100	3.44656	2.53425	18.0658	AT2G18680
BraA09g013040	Bra027631	0	99.82	69.1672	113.859	129.119	AT3G01850		Aldolase-type TIM barrel family protein	PF00834	PTHR11749	KOG3111		BraA05g038650	Bra029611	0	100	12.5779	14.1651	10.4324	AT3G06930	ATPRMT4B,PRMT4B	protein arginine methyltransferase 4B	PF05185	PTHR11006:SF10,PTHR11006	KOG1500
BraA03g017640	Bra022931	0	99.76	11.1249	73.5494	24.4372	AT2G33210	HSP60-2	heat shock protein 60-2	PF00118	PTHR11353:SF9,PTHR11353	KOG0356		BraA01g040870	Bra034055	0	100	82.6622	142.4	59.2633	AT3G11250		Ribosomal protein L10 family protein	PF00466,PF00428	PTHR21141:SF3,PTHR21141	KOG0815
BraA10g002830	Bra015302	0	100	21.6358	27.4011	30.7444	AT1G04300		TRAF-like superfamily protein	PF00917	PTHR24006,PTHR24006:SF29			BraA10g010260	Bra028265	0	99.84	6.08086	5.80896	4.38107	AT5G51590		AT hook motif DNA-binding family protein	PF03479
BraA09g033190				18.1216	17.4575	31.1365								BraA09g042200	Bra036846	0	100	1.78412	37.196	4.04899	AT3G50930	BCS1	cytochrome BC1 synthesis	PF00004	PTHR23070,PTHR23070:SF1	KOG0743
BraA05g023790	Bra033862	0	100	23.8545	23.529	18.7512	AT1G32050		SCAMP family protein	PF04144	PTHR10687,PTHR10687:SF2	KOG3088		BraA10g032720	Bra009539	0	99.92	22.2517	19.3589	28.4747	AT5G03280	ATEIN2,CKR1,EIN2,ERA3,ORE2,ORE3,PIR2	NRAMP metal ion transporter family protein	PF01566	PTHR11706:SF4,PTHR11706	KOG1291
BraA05g027490	Bra022460	0	99.95	11.5542	8.04297	6.77964	AT3G19830	NTMC2T5.2,NTMC2TYPE5.2	Calcium-dependent lipid-binding (CaLB domain) family protein	PF10296,PF00168	PTHR10774:SF2,PTHR10774			BraA06g034050	Bra009964	0	100	8.43273	5.40043	6.92033	AT5G27400		S-adenosyl-L-methionine-dependent methyltransferases superfamily protein	PF10294	PTHR23109	KOG2497
BraA02g021020	Bra008033	0	100	75.4685	96.3392	51.2873	AT1G72450	JAZ6,TIFY11B	jasmonate-zim-domain protein 6	PF09425,PF06200				BraA07g020530	Bra028496	0	99.82	2.34433	3.11516	2.93296	AT5G41370	ATXPB1,XPB1	homolog of xeroderma pigmentosum complementation group B 1	PF00271,PF04851	PTHR11274	KOG1123
BraA09g049320	Bra007447	0	99.79	19.8219	67.5703	38.3346	AT3G59410	GCN2	protein kinase family protein	PF05773,PF00069	PTHR11042,PTHR11042:SF9	KOG1035		BraA10g020680	Bra002255	0	100	27.4896	81.5356	38.8996	AT5G19690	STT3A	staurosporin and temperature sensitive 3-like A	PF02516	PTHR13872	KOG2292
BraA03g007990	Bra006405	0	100	3.32232	1.00814	2.05911	AT5G17370		Transducin/WD40 repeat-like superfamily protein					BraA08g022220	Bra010662	0	100	16.1899	15.1511	10.3397	AT4G39740		Thioredoxin superfamily protein	PF02630	PTHR12151	KOG2792
BraA01g011990	Bra013513	0	100	44.6863	24.0696	32.4958	AT4G21210	ATRP1,RP1	PPDK regulatory protein	PF03618				BraA08g009020	Bra035519	0	99.6	23.3432	35.2142	26.7169	AT1G31910		GHMP kinase family protein	PF08544,PF00288		KOG4519
BraA07g039290	Bra015814	0	100	16.7045	13.8361	12.1668	AT1G75800		Pathogenesis-related thaumatin superfamily protein	PF00314				BraA05g032360	Bra027315	0	100	14.0625	15.2914	17.1245	AT3G14750
BraA01g012180				19.9725	28.4018	29.4885								BraA01g016420	Bra013911	0	99.08	82.7966	179.503	235.949	AT4G25670
BraA03g012950	Bra028922	0	100	11.0296	63.8482	46.2907	AT5G56500		TCP-1/cpn60 chaperonin family protein	PF00118	PTHR11353:SF8,PTHR11353	KOG0356		BraA05g010120	Bra005376	0	99.37	2.74026	3.69438	4.69929	AT2G34980	SETH1	phosphatidylinositolglycan synthase family protein	PF06432	PTHR12982	KOG3059
BraA05g031060	Bra027191	0	100	1.29634	2.09346	7.29142	AT3G16110	ATPDI4,ATPDIL1-6,PDI4,PDIL1-6	PDI-like 1-6	PF03168	PTHR18929,PTHR18929:SF32			BraA04g022990	Bra021756	0	100	7.02769	7.74263	9.22567	AT2G31870	TEJ	Poly (ADP-ribose) glycohydrolase (PARG)	PF05028	PTHR12837	KOG2064
BraA01g000950	Bra011810	0	100	25.6635	29.1783	23.4917	AT4G40050		Protein of unknown function (DUF3550/UPF0682)	PF12070	PTHR21243,PTHR21243:SF12			BraA09g063890	Bra015505	5e-76	97.02	40.0109	109.098	70.5072	AT1G06515		Protein of unknown function (DUF3317)	PF11779
BraA09g023520	Bra017418	0	100	14.2519	16.186	13.1253	AT2G02180	TOM3	tobamovirus multiplication protein 3	PF06454				BraA10g033520	Bra009617	0	100	29.0875	80.6325	31.6252	AT5G02050		Mitochondrial glycoprotein family protein	PF02330	PTHR10826,PTHR10826:SF1	KOG2536
BraA06g008280	Bra019837	0	100	65.3958	11.0465	55.3155	AT1G11700		Protein of unknown function, DUF584	PF04520				BraA02g035890	Bra026571	0	100	5.00819	3.12576	1.92129	AT2G02980	OTP85	Pentatricopeptide repeat (PPR) superfamily protein	PF01535	PTHR24015,PTHR24015:SF189
BraA09g052830	Bra007768	0	99.93	18.1116	54.1804	32.477	AT2G26140	ftsh4	FTSH protease 4	PF01434,PF00004	PTHR23076			BraA05g016270	Bra011910	0	100	8.71778	14.1755	14.411	AT3G13570	SCL30A	SC35-like splicing factor 30A	PF00076	PTHR23147	KOG4207
BraA07g041940	Bra008383	0	95.89	40.1395	48.5522	69.0441	AT1G16890	UBC13B,UBC36	ubiquitin-conjugating enzyme 36	PF00179	PTHR24067:SF30,PTHR24067	KOG0417		BraA01g037690	Bra021519	0	100	36.482	60.9399	46.9341	AT3G13940		DNA binding;DNA-directed RNA polymerases	PF06870	PTHR14440:SF6,PTHR14440	KOG4183
BraA06g029560	Bra024445	1e-172	100	123.234	347	248.014	AT5G67490			PF07896		KOG3245		BraA01g009160	Bra040162	0	100	67.1691	123.153	124.338	AT4G17530	ATRAB1C,ATRABD2C,RAB1C	RAB GTPase homolog 1C	PF00071	PTHR24073:SF227,PTHR24073	KOG0084
BraA07g043100	Bra035189	0	100	14.8961	16.5997	31.633	AT1G80310		sulfate transmembrane transporters	PF00916				BraA08g008260	Bra036738	0	99.81	17.3023	28.0208	16.028	AT1G33990	ATMES14,MES14	methyl esterase 14	PF00561	PTHR10992,PTHR10992:SF56	KOG1454
BraA03g054270	Bra024218	0	99.9	12.7188	8.37115	9.92429	AT4G28210	emb1923	embryo defective 1923					BraA05g037390	Bra029729	0	100	9.78137	11.4234	10.0108	AT3G08910		DNAJ heat shock family protein	PF00226,PF01556	PTHR24077,PTHR24077:SF88	KOG0712
BraA07g002010	Bra038814	0	100	6.1828	1.67895	6.54025	AT2G18680							BraA01g041730	Bra040299	0	100	8.12944	8.93486	9.1068	AT3G06960	PDE320,TGD4	pigment defective 320
BraA05g038650	Bra029611	0	100	7.47235	14.9427	12.4258	AT3G06930	ATPRMT4B,PRMT4B	protein arginine methyltransferase 4B	PF05185	PTHR11006:SF10,PTHR11006	KOG1500		BraA08g034170	Bra030628	0	100	78.2217	38.7129	27.276	AT1G05850	ATCTL1,CTL1,ELP,ELP1,ERH2,HOT2,POM1	Chitinase family protein	PF00182	PTHR22595,PTHR22595:SF9	KOG4742
BraA01g040870	Bra034055	0	100	50.0534	122.383	65.0073	AT3G11250		Ribosomal protein L10 family protein	PF00466,PF00428	PTHR21141:SF3,PTHR21141	KOG0815		BraA09g061640	Bra031738	0	100	5.42399	8.98174	6.96597	AT1G10970	ATZIP4,ZIP4	zinc transporter 4 precursor	PF02535	PTHR11040,PTHR11040:SF1	KOG1558
BraA10g010260	Bra028265	0	99.84	4.53087	5.4004	5.03203	AT5G51590		AT hook motif DNA-binding family protein	PF03479				BraA03g024010	Bra000408	0	100	8.33809	23.2293	26.2808	AT2G46000			PF10185
BraA07g028680				17.6111	4.50133	4.72796								BraA01g023660	Bra029954	0	100	18.2174	24.6289	20.207	AT3G49410		Transcription factor IIIC, subunit 5	PF09734	PTHR13230:SF5,PTHR13230	KOG2473
BraA10g032720	Bra009539	0	99.92	28.1413	31.5617	39.1223	AT5G03280	ATEIN2,CKR1,EIN2,ERA3,ORE2,ORE3,PIR2	NRAMP metal ion transporter family protein	PF01566	PTHR11706:SF4,PTHR11706	KOG1291		BraA07g035880	Bra016150	0	100	16.7139	10.2092	13.8633	AT1G71260	ATWHY2,WHY2	WHIRLY 2	PF08536
BraA06g034050	Bra009964	0	100	2.14089	2.874	4.15907	AT5G27400		S-adenosyl-L-methionine-dependent methyltransferases superfamily protein	PF10294	PTHR23109	KOG2497		BraA09g009810	Bra037191	0	99.73	188.196	300.046	128.807	AT5G66040	STR16	sulfurtransferase protein 16	PF00581	PTHR13253:SF26,PTHR13253	KOG1530
BraA05g002240	Bra004624	0	100	9.37391	22.0396	12.8632	AT2G41490	GPT	UDP-glcnac-adolichol phosphate glcnac-1-p-transferase	PF00953	PTHR10571	KOG2788		BraA08g027740	Bra016458	0	99.95	12.6807	3.0093	3.40227	AT1G20640		Plant regulator RWP-RK family protein	PF02042,PF00564
BraA10g020680	Bra002255	0	100	29.0062	59.3983	43.9636	AT5G19690	STT3A	staurosporin and temperature sensitive 3-like A	PF02516	PTHR13872	KOG2292		BraA08g014530	Bra020885	3e-106	100	354.492	957.385	961.712	AT4G21105		cytochrome-c oxidases;electron carriers	PF02238
BraA08g009020	Bra035519	0	99.6	25.8069	39.1096	30.3143	AT1G31910		GHMP kinase family protein	PF08544,PF00288		KOG4519		BraA03g054600	Bra024190	0	100	33.166	14.9817	65.5878	AT4G28570		Long-chain fatty alcohol dehydrogenase family protein	PF05199,PF00732	PTHR10668:SF14,PTHR10668
BraA05g032360	Bra027315	0	100	6.51006	11.4425	10.6244	AT3G14750							BraA01g000040	Bra011902	0	99.92	62.3533	72.281	176.58	AT4G38220		Peptidase M20/M25/M40 family protein	PF07687,PF01546	PTHR11014,PTHR11014:SF16	KOG2275
BraA05g020780	Bra032213	0	100	3.30881	3.77556	4.51308	AT1G47056	VFB1	VIER F-box proteine 1		PTHR23125:SF44,PTHR23125	KOG1947		BraA10g028160	Bra009097	0	100	9.47838	38.5904	30.1721	AT5G05230		RING/U-box superfamily protein	PF04564
BraA05g010120	Bra005376	0	99.37	1.92978	2.54481	2.633	AT2G34980	SETH1	phosphatidylinositolglycan synthase family protein	PF06432	PTHR12982	KOG3059		BraA02g027340	Bra018525	0	100	11.2936	21.9045	25.5674	AT4G02880
BraA04g022990	Bra021756	0	100	5.80804	8.32178	10.2873	AT2G31870	TEJ	Poly (ADP-ribose) glycohydrolase (PARG)	PF05028	PTHR12837	KOG2064		BraA03g027370	Bra000720	0	100	3.11591	5.61038	1.43104	AT4G30570		Glucose-1-phosphate adenylyltransferase family protein	PF00483,PF00132	PTHR22572	KOG1322
BraA09g063890	Bra015505	5e-76	97.02	58.6185	83.668	52.56	AT1G06515		Protein of unknown function (DUF3317)	PF11779				BraA03g024210	Bra000427	0	100	1.20231	2.13875	2.31922	AT2G46500	ATPI4K GAMMA 4,PI4K GAMMA 4,UBDK GAMMA 4	phosphoinositide 4-kinase gamma 4	PF00454	PTHR15245,PTHR15245:SF11	KOG2381
BraA10g033520	Bra009617	0	100	20.8719	82.9528	48.9702	AT5G02050		Mitochondrial glycoprotein family protein	PF02330	PTHR10826,PTHR10826:SF1	KOG2536		BraA06g038890	Bra025148	0	99.66	5.06891	4.8682	70.916	AT3G25590
BraA02g035890	Bra026571	0	100	7.55714	10.6761	6.77855	AT2G02980	OTP85	Pentatricopeptide repeat (PPR) superfamily protein	PF01535	PTHR24015,PTHR24015:SF189			BraA03g039130	Bra001768	0	99.09	5.81629	1.78322	1.48434	AT3G19960	ATM1	myosin 1	PF00063,PF00612	PTHR13140,PTHR13140:SF37	KOG0160
BraA01g001890	Bra011720	0	99.9	12.0772	3.31347	44.9496	AT4G37180		Homeodomain-like superfamily protein	PF00249				BraA04g030960	Bra037635	0	100	8.81392	7.69265	7.00082	AT2G44770		ELMO/CED-12 family protein	PF04727	PTHR12771:SF3,PTHR12771	KOG2998
BraA03g028490	Bra000823	0	100	23.8664	2.03651	1.36375	AT4G14400	ACD6	ankyrin repeat family protein			KOG4412		BraA05g023520	Bra033846	0	100	46.8692	10.1481	15.6804	AT1G32200	ACT1,ATS1	phospholipid/glycerol acyltransferase family protein	PF01553
BraA01g037690	Bra021519	0	100	22.015	51.4414	39.0827	AT3G13940		DNA binding;DNA-directed RNA polymerases	PF06870	PTHR14440:SF6,PTHR14440	KOG4183		BraA04g008910	Bra032689	0	99.09	5.16841	3.25573	5.66771	AT3G24870		Helicase/SANT-associated, DNA binding protein	PF07529	PTHR10799,PTHR10799:SF217
BraA01g009160	Bra040162	0	100	96.3869	100.221	97.8006	AT4G17530	ATRAB1C,ATRABD2C,RAB1C	RAB GTPase homolog 1C	PF00071	PTHR24073:SF227,PTHR24073	KOG0084		BraA08g023330	Bra010775	0	100	73.2621	1.16544	11.7951	AT1G30360	ERD4	Early-responsive to dehydration stress protein (ERD4)	PF02714	PTHR13018:SF5,PTHR13018	KOG1134
BraA08g008260	Bra036738	0	99.81	18.97	24.4266	13.9759	AT1G33990	ATMES14,MES14	methyl esterase 14	PF00561	PTHR10992,PTHR10992:SF56	KOG1454		BraA01g021200	Bra039540	0	100	33.7478	53.2336	81.0381	AT4G15530	PPDK	pyruvate orthophosphate dikinase	PF01326,PF02896,PF00391	PTHR22931,PTHR22931:SF9
BraA05g037390	Bra029729	0	100	7.84614	7.91715	10.781	AT3G08910		DNAJ heat shock family protein	PF00226,PF01556	PTHR24077,PTHR24077:SF88	KOG0712		BraA09g000600	Bra000974	5e-178	94.54	246.772	8.8391	27.6348	AT4G00430	PIP1;4,PIP1E,TMP-C	plasma membrane intrinsic protein 1;4	PF00230	PTHR19139:SF55,PTHR19139	KOG0223
BraA01g041730	Bra040299	0	100	8.98644	8.1283	9.84063	AT3G06960	PDE320,TGD4	pigment defective 320					BraA06g008750	Bra026946	0	91.12	18.3467	12.8247	18.8622	AT1G12930		ARM repeat superfamily protein	PF08389	PTHR12363:SF4,PTHR12363	KOG2081
BraA08g034170	Bra030628	0	100	63.1696	63.2359	44.6378	AT1G05850	ATCTL1,CTL1,ELP,ELP1,ERH2,HOT2,POM1	Chitinase family protein	PF00182	PTHR22595,PTHR22595:SF9	KOG4742		BraA05g006510	Bra005036	0	99.95	9.00197	10.2861	12.5347	AT2G39480	PGP6	P-glycoprotein 6	PF00664,PF00005	PTHR24221:SF96,PTHR24221	KOG0058
BraA09g061640	Bra031738	0	100	2.20213	6.12245	5.41315	AT1G10970	ATZIP4,ZIP4	zinc transporter 4 precursor	PF02535	PTHR11040,PTHR11040:SF1	KOG1558		BraA02g006930	Bra023607	0	100	5.14485	10.9702	7.0586	AT5G17240	SDG40	SET domain group 40	PF00856	PTHR13271	KOG1337
BraA03g024010	Bra000408	0	100	6.83119	10.834	23.7152	AT2G46000			PF10185				BraA01g006190	Bra011293	0	100	95.5986	110.055	228.979	AT4G31720	STG1,TAF10,TAFII15	TBP-associated factor II 15	PF03540	PTHR21242
BraA01g023660	Bra029954	0	100	21.5879	43.6746	28.0687	AT3G49410		Transcription factor IIIC, subunit 5	PF09734	PTHR13230:SF5,PTHR13230	KOG2473		BraA02g000520	Bra028871	0	98.25	11.1145	13.9668	14.2911	AT5G02520			PF09133
BraA03g057390	Bra037051	0	99.96	2.70946	1.52472	2.30636	AT4G32551	LUG,RON2	LisH dimerisation motif;WD40/YVTN repeat-like-containing domain	PF00400,PF08513	PTHR22847	KOG0266		BraA09g013140	Bra027639	0	100	22.5035	34.1761	18.4054	AT1G63420		Arabidopsis thaliana protein of unknown function (DUF821)	PF05686	PTHR12203,PTHR12203:SF11	KOG2458
BraA09g009810	Bra037191	0	99.73	177.09	219.565	306.351	AT5G66040	STR16	sulfurtransferase protein 16	PF00581	PTHR13253:SF26,PTHR13253	KOG1530		BraA07g022170	Bra003222	0	100	74.9248	63.3251	23.943	AT3G55880	SUE4	Alpha/beta hydrolase related protein
BraA08g027740	Bra016458	0	99.95	17.0287	5.62167	1.95541	AT1G20640		Plant regulator RWP-RK family protein	PF02042,PF00564				BraA07g011030	Bra030159	0	99.89	21.7412	11.685	8.56888	AT1G29690	CAD1	MAC/Perforin domain-containing protein	PF01823
BraA08g014530	Bra020885	3e-106	100	403.246	738.955	1023.4	AT4G21105		cytochrome-c oxidases;electron carriers	PF02238				BraA01g028540	Bra031479	0	100	4.48035	1.07569	1.19366	AT1G60800	NIK3	NSP-interacting kinase 3	PF00069,PF08263	PTHR24420,PTHR24420:SF851	KOG1187
BraA03g054600	Bra024190	0	100	26.8835	17.308	51.9366	AT4G28570		Long-chain fatty alcohol dehydrogenase family protein	PF05199,PF00732	PTHR10668:SF14,PTHR10668			BraA02g024940	Bra008386	0	99.59	10.8492	16.7319	16.2776	AT1G78920	AtVHP2;1,AVP2,AVPL1,VHP2;1,VP2	vacuolar H+-pyrophosphatase 2	PF03030
BraA01g000040	Bra011902	0	99.92	70.3568	130.581	269.024	AT4G38220		Peptidase M20/M25/M40 family protein	PF07687,PF01546	PTHR11014,PTHR11014:SF16	KOG2275		BraA01g013990	Bra013690	0	99.89	123.99	119.295	318.6	AT4G23430		NAD(P)-binding Rossmann-fold superfamily protein	PF00106	PTHR24320	KOG1208
BraA10g028160	Bra009097	0	100	18.0479	47.6275	45.3172	AT5G05230		RING/U-box superfamily protein	PF04564				BraA03g008370	Bra006442	2e-118	97.6	1.92921	1.50856	2.92498	AT5G18150		Methyltransferase-related protein
BraA02g027340	Bra018525	0	100	16.0297	16.8607	26.2455	AT4G02880							BraA09g023530	Bra017417	0	99.86	21.0955	58.6785	76.082	AT2G02390	ATGSTZ1,GST18,GSTZ1	glutathione S-transferase zeta 1	PF02798,PF00043	PTHR11260,PTHR11260:SF24	KOG0868
BraA10g008250	Bra040496	0	100	44.272	47.8497	84.1291	AT5G49720	ATGH9A1,DEC,GH9A1,IRX2,KOR,KOR1,RSW2,TSD1	glycosyl hydrolase 9A1	PF00759	PTHR22298			BraA06g033200	Bra009888	0	99.96	2.04617	3.8065	1.55776	AT5G39030		Protein kinase superfamily protein	PF07714	PTHR24420:SF441,PTHR24420	KOG1187
BraA06g038890	Bra025148	0	99.66	5.59756	16.1529	54.3289	AT3G25590							BraA06g007420	Bra019923	0	100	26.2114	25.095	31.5191	AT1G10570	OTS2,ULP1C	Cysteine proteinases superfamily protein	PF02902	PTHR12606	KOG0779
BraA10g019420	Bra002370	2e-173	100	58.3908	1.9098	7.16855	AT5G21430		Chaperone DnaJ-domain superfamily protein		PTHR25040:SF166,PTHR25040			BraA04g010400	Bra028126	0	100	52.1307	30.2024	27.454	AT5G37540		Eukaryotic aspartyl protease family protein	PF00026	PTHR13683	KOG1339
BraA03g039130	Bra001768	0	99.09	3.88196	1.2887	1.16946	AT3G19960	ATM1	myosin 1	PF00063,PF00612	PTHR13140,PTHR13140:SF37	KOG0160		BraA06g032760	Bra009843	0	100	9.83336	11.2664	14.2803	AT5G25480	AtDNMT2,DNMT2	DNA methyltransferase-2	PF00145	PTHR10629,PTHR10629:SF8	KOG0919
BraA04g030960	Bra037635	0	100	15.1856	12.0186	12.9473	AT2G44770		ELMO/CED-12 family protein	PF04727	PTHR12771:SF3,PTHR12771	KOG2998		BraA03g055690	Bra024086	0	99.67	22.3196	10.0631	17.3201	AT4G30310		FGGY family of carbohydrate kinase	PF02782,PF00370	PTHR10196:SF8,PTHR10196	KOG2517
BraA05g023520	Bra033846	0	100	41.6722	25.0569	17.6559	AT1G32200	ACT1,ATS1	phospholipid/glycerol acyltransferase family protein	PF01553				BraA07g036300	Bra016109	1e-167	100	20.6231	21.1245	32.2402	AT1G71865
BraA04g008910	Bra032689	0	99.09	4.83532	5.86658	6.88458	AT3G24870		Helicase/SANT-associated, DNA binding protein	PF07529	PTHR10799,PTHR10799:SF217			BraA02g000780	Bra028846	0	98.97	22.4962	34.4823	43.6388	AT5G03200		RING/U-box superfamily protein		PTHR22996	KOG4172
BraA08g023330	Bra010775	0	100	29.0186	1.97083	18.1462	AT1G30360	ERD4	Early-responsive to dehydration stress protein (ERD4)	PF02714	PTHR13018:SF5,PTHR13018	KOG1134		BraA01g012090	Bra013521	0	100	8.5024	14.66	13.1157	AT4G21350	B80,PUB8	plant U-box 8	PF04564	PTHR23315
BraA03g012640	Bra006838	0	99.81	7.82712	2.13116	1.32268	AT5G57030	LUT2	Lycopene beta/epsilon cyclase protein	PF05834	PTHR10617,PTHR10617:SF33			BraA06g040280	Bra024861	0	100	18.6646	39.4192	26.3925	AT2G01720		Ribophorin I	PF04597	PTHR21049	KOG2291
BraA01g021200	Bra039540	0	100	42.0326	27.9366	27.8022	AT4G15530	PPDK	pyruvate orthophosphate dikinase	PF01326,PF02896,PF00391	PTHR22931,PTHR22931:SF9			BraA06g039040	Bra025135	0	99.79	19.9677	35.0884	40.5561	AT2G03800	GEK1	D-aminoacyl-tRNA deacylases	PF04414
BraA09g000600	Bra000974	5e-178	94.54	197.055	35.814	167.003	AT4G00430	PIP1;4,PIP1E,TMP-C	plasma membrane intrinsic protein 1;4	PF00230	PTHR19139:SF55,PTHR19139	KOG0223		BraA10g014250	Bra002821	0	100	28.6978	46.8374	45.9138	AT5G56360	PSL4	calmodulin-binding protein		PTHR12630,PTHR12630:SF1	KOG2397
BraA06g008750	Bra026946	0	91.12	4.73464	3.64502	4.04755	AT1G12930		ARM repeat superfamily protein	PF08389	PTHR12363:SF4,PTHR12363	KOG2081		BraA10g002930	Bra015312	0	100	3.6841	3.88534	3.72465	AT1G04390		BTB/POZ domain-containing protein	PF00651	PTHR24412,PTHR24412:SF251
BraA05g006510	Bra005036	0	99.95	8.59046	12.2578	11.5812	AT2G39480	PGP6	P-glycoprotein 6	PF00664,PF00005	PTHR24221:SF96,PTHR24221	KOG0058		BraA09g046850	Bra007217	0	100	14.0866	15.4042	16.4499	AT3G56120		S-adenosyl-L-methionine-dependent methyltransferases superfamily protein	PF02475	PTHR23245	KOG2078
BraA02g004320	Bra023361	0	99.72	2.23686	4.16309	4.65504	AT5G12050							BraA07g034230	Bra004373	0	100	3.40076	7.79673	11.3699	AT1G69330		RING/U-box superfamily protein	PF00097	PTHR13139,PTHR13139:SF14
BraA01g006190	Bra011293	0	100	103.065	118.498	212.895	AT4G31720	STG1,TAF10,TAFII15	TBP-associated factor II 15	PF03540	PTHR21242			BraA10g006830	Bra040749	0	100	514.071	180.901	1044.33	AT1G47128	RD21,RD21A	Granulin repeat cysteine protease family protein	PF00112,PF00396,PF08246	PTHR12411,PTHR12411:SF44	KOG1543
BraA02g000520	Bra028871	0	98.25	4.54643	4.51132	6.46689	AT5G02520			PF09133				BraA03g021920				19.9896	35.9877	38.9544
BraA09g013140	Bra027639	0	100	21.5866	58.1982	42.4573	AT1G63420		Arabidopsis thaliana protein of unknown function (DUF821)	PF05686	PTHR12203,PTHR12203:SF11	KOG2458		BraA03g006490	Bra020153	4e-124	92.38	129.333	116.277	151.029	AT5G21160		LA RNA-binding protein	PF05383	PTHR22792:SF5,PTHR22792	KOG2590
BraA07g022170	Bra003222	0	100	39.8036	62.1579	12.1013	AT3G55880	SUE4	Alpha/beta hydrolase related protein					BraA01g002310	Bra011682	0	100	10.0524	11.4285	14.0791	AT4G36440
BraA07g011030	Bra030159	0	99.89	16.6299	11.8842	8.6403	AT1G29690	CAD1	MAC/Perforin domain-containing protein	PF01823				BraA09g010130	Bra039821	0	100	9.68136	11.6376	13.7144	AT2G14830		Regulator of Vps4 activity in the MVB pathway protein	PF02148	PTHR10625:SF25,PTHR10625
BraA01g028540	Bra031479	0	100	2.25491	1.58946	2.10478	AT1G60800	NIK3	NSP-interacting kinase 3	PF00069,PF08263	PTHR24420,PTHR24420:SF851	KOG1187		BraA04g001880	Bra014495	0	100	11.1401	10.4751	11.4499	AT3G60350	ARABIDILLO-2	ARABIDILLO-2	PF00514	PTHR23315,PTHR23315:SF7	KOG4224
BraA02g024940	Bra008386	0	99.59	12.9475	25.389	24.9611	AT1G78920	AtVHP2;1,AVP2,AVPL1,VHP2;1,VP2	vacuolar H+-pyrophosphatase 2	PF03030				BraA09g037070	Bra032826	0	100	50.5469	81.6503	87.5259	AT1G27390	TOM20-2	translocase outer membrane 20-2	PF06552	PTHR10790:SF9,PTHR10790
BraA07g031960	Bra004149	0	100	21.6958	25.7914	27.1395	AT1G66150	TMK1	transmembrane kinase 1	PF00069,PF00560,PF08263	PTHR24420,PTHR24420:SF467	KOG1187		BraA09g004600	Bra036135	0	100	20.2344	13.8419	34.5789	AT5G49550			PF10046	PTHR10668:SF1,PTHR10668	KOG4559
BraA03g008370	Bra006442	2e-118	97.6	2.3163	1.13033	2.39216	AT5G18150		Methyltransferase-related protein					BraA03g044140				25.9294	62.2066	48.7761
BraA09g023530	Bra017417	0	99.86	36.2434	54.6603	68.4458	AT2G02390	ATGSTZ1,GST18,GSTZ1	glutathione S-transferase zeta 1	PF02798,PF00043	PTHR11260,PTHR11260:SF24	KOG0868		BraA10g016210	Bra002661	0	99.88	9.11511	11.8304	22.7349	AT5G58320		Kinase interacting (KIP1-like) family protein	PF07765
BraA09g002550	Bra034207	0	100	20.2225	8.19642	76.3257	AT4G03420		Protein of unknown function (DUF789)	PF05623				BraA03g019440	Bra022819	0	95.02	42.345	211.097	60.4916	AT5G42020	BIP,BIP2	Heat shock protein 70 (Hsp 70) family protein	PF00012	PTHR19375	KOG0100
BraA04g010400	Bra028126	0	100	61.032	34.1807	23.4522	AT5G37540		Eukaryotic aspartyl protease family protein	PF00026	PTHR13683	KOG1339		BraA09g040270	Bra024538	0	99.04	20.7765	18.1807	21.5608	AT1G22800		S-adenosyl-L-methionine-dependent methyltransferases superfamily protein	PF08241	PTHR13090	KOG2940
BraA07g019390	Bra028398	0	100	3.27962	2.32402	2.93539	AT5G38070		RING/FYVE/PHD zinc finger superfamily protein	PF12428,PF00097	PTHR23012			BraA02g021360	Bra008059	0	100	6.63365	6.01413	10.0206
BraA06g032760	Bra009843	0	100	8.17725	10.5691	11.567	AT5G25480	AtDNMT2,DNMT2	DNA methyltransferase-2	PF00145	PTHR10629,PTHR10629:SF8	KOG0919		BraA03g001690	Bra005817	4e-141	100	159.143	238.534	403.214	AT5G04750		F1F0-ATPase inhibitor protein, putative	PF04568
BraA03g055690	Bra024086	0	99.67	27.7538	16.751	18.9107	AT4G30310		FGGY family of carbohydrate kinase	PF02782,PF00370	PTHR10196:SF8,PTHR10196	KOG2517		BraA07g038950	Bra015849	0	100	2.71489	8.32436	3.99154	AT1G75360
BraA07g036300	Bra016109	1e-167	100	20.6875	19.3124	24.3133	AT1G71865							BraA02g012620	Bra035637	0	100	82.0979	115.491	78.659	AT5G56940		Ribosomal protein S16 family protein	PF00886	PTHR12919,PTHR12919:SF5	KOG3419
BraA02g000780	Bra028846	0	98.97	20.3323	18.263	27.1539	AT5G03200		RING/U-box superfamily protein		PTHR22996	KOG4172		BraA08g015250	Bra020821	0	99.83	9.52127	7.39107	3.93714	AT4G23130	CRK5,RLK6	cysteine-rich RLK (RECEPTOR-like protein kinase) 5	PF07714,PF01657	PTHR24420:SF430,PTHR24420	KOG1187
BraA01g012090	Bra013521	0	100	11.1942	12.8869	11.3532	AT4G21350	B80,PUB8	plant U-box 8	PF04564	PTHR23315			BraA04g005940	Bra003154	0	89.54	15.3133	49.5133	20.6766	AT3G53720	ATCHX20,CHX20	cation/H+ exchanger 20	PF00999	PTHR16254	KOG1650
BraA06g040280	Bra024861	0	100	19.4473	40.2636	34.5994	AT2G01720		Ribophorin I	PF04597	PTHR21049	KOG2291		BraA07g042660	Bra035144	0	99.92	1.44989	3.0311	2.79776	AT1G80900	ATMGT1,MGT1,MRS2-10	magnesium transporter 1	PF01544	PTHR13890	KOG2662
BraA06g039040	Bra025135	0	99.79	26.5578	42.4255	50.2601	AT2G03800	GEK1	D-aminoacyl-tRNA deacylases	PF04414				BraA03g041630	Bra013214	0	100	6.2188	62.4401	11.0348	AT2G04040	ATDTX1,TX1	MATE efflux family protein	PF01554	PTHR11206:SF11,PTHR11206	KOG1347
BraA10g014250	Bra002821	0	100	20.7974	29.6547	33.3854	AT5G56360	PSL4	calmodulin-binding protein		PTHR12630,PTHR12630:SF1	KOG2397		BraA01g006380	Bra024005	0	92.94	3.85567	4.95799	2.73933	AT4G31480		Coatomer, beta subunit	PF07718,PF01602	PTHR10635	KOG1058
BraA10g002930	Bra015312	0	100	2.81617	4.04982	4.25311	AT1G04390		BTB/POZ domain-containing protein	PF00651	PTHR24412,PTHR24412:SF251			BraA09g058200	Bra026714	0	99.93	9.93986	12.6939	13.8731	AT1G16570		UDP-Glycosyltransferase superfamily protein	PF00534	PTHR13036	KOG2941
BraA09g046850	Bra007217	0	100	13.8455	19.7665	19.9765	AT3G56120		S-adenosyl-L-methionine-dependent methyltransferases superfamily protein	PF02475	PTHR23245	KOG2078		BraA04g028920	Bra016968	0	100	2.66438	3.35012	3.38137	AT2G40810	ATATG18C,ATG18C	homolog of yeast autophagy 18C	PF00400	PTHR11227,PTHR11227:SF18	KOG2111
BraA07g034230	Bra004373	0	100	10.811	11.742	16.5571	AT1G69330		RING/U-box superfamily protein	PF00097	PTHR13139,PTHR13139:SF14			BraA09g052680	Bra007757	0	97.1	135.639	121.152	97.0365	AT2G26350	ATPEX10,PEX10	peroxin 10	PF04757	PTHR23350	KOG0317
BraA10g006830	Bra040749	0	100	1033.91	733.856	1448.31	AT1G47128	RD21,RD21A	Granulin repeat cysteine protease family protein	PF00112,PF00396,PF08246	PTHR12411,PTHR12411:SF44	KOG1543		BraA08g028330	Bra016520	0	100	49.2801	16.3562	7.41394	AT1G19180	JAZ1,TIFY10A	jasmonate-zim-domain protein 1	PF09425,PF06200
BraA03g021920				39.8814	38.8464	34.1652								BraA04g009260	Bra040808	2e-47	100	3.55805	7.03562	4.26838
BraA03g006490	Bra020153	4e-124	92.38	110.336	91.5362	113.003	AT5G21160		LA RNA-binding protein	PF05383	PTHR22792:SF5,PTHR22792	KOG2590		BraA02g023540	Bra008265	0	100	79.9857	15.9698	25.2189	AT1G76570		Chlorophyll A-B binding family protein	PF00504	PTHR21649
BraA01g002310	Bra011682	0	100	4.93548	6.06657	9.72171	AT4G36440							BraA01g027680	Bra035433	0	99.93	16.8916	23.6387	21.281	AT1G59610	ADL3,CF1,DL3,DRP2B	dynamin-like 3	PF02212,PF01031,PF00169,PF00350	PTHR11566,PTHR11566:SF10	KOG0446
BraA09g010130	Bra039821	0	100	9.57557	9.05589	12.8878	AT2G14830		Regulator of Vps4 activity in the MVB pathway protein	PF02148	PTHR10625:SF25,PTHR10625			BraA10g011880	Bra003047	0	100	62.086	135.44	74.8624	AT5G53550	ATYSL3,YSL3	YELLOW STRIPE like 3	PF00173,PF03169	PTHR19359	KOG0537
BraA04g001880	Bra014495	0	100	10.8523	11.697	13.7832	AT3G60350	ARABIDILLO-2	ARABIDILLO-2	PF00514	PTHR23315,PTHR23315:SF7	KOG4224		BraA03g017300	Bra022899	0	99.97	12.7338	12.9188	12.3001	AT2G32730		26S proteasome regulatory complex, non-ATPase subcomplex, Rpn2/Psmd1 subunit	PF01851	PTHR10943,PTHR10943:SF2	KOG2062
BraA09g037070	Bra032826	0	100	48.7328	103.93	93.9605	AT1G27390	TOM20-2	translocase outer membrane 20-2	PF06552	PTHR10790:SF9,PTHR10790			BraA05g036480	Bra029826	0	100	20.1395	20.9839	35.7329	AT3G10250		Plant protein 1589 of unknown function	PF09713
BraA09g004600	Bra036135	0	100	36.495	24.5768	41.2984	AT5G49550			PF10046	PTHR10668:SF1,PTHR10668	KOG4559		BraA10g007230	Bra036333	0	100	14.5134	14.5862	6.89546	AT1G45110		Tetrapyrrole (Corrin/Porphyrin) Methylases	PF00590	PTHR21091,PTHR21091:SF18
BraA03g044140				23.8379	24.6233	65.4412								BraA07g024230	Bra003408	0	100	101.447	82.2726	95.991	AT3G60340		alpha/beta-Hydrolases superfamily protein	PF04727,PF02089	PTHR11247,PTHR11247:SF8	KOG2541
BraA10g016210	Bra002661	0	99.88	17.4881	19.0691	28.86	AT5G58320		Kinase interacting (KIP1-like) family protein	PF07765				BraA01g006800	Bra011236	0	99.92	36.6213	198.837	481.491	AT4G30960	ATCIPK6,CIPK6,SIP3,SNRK3.14	SOS3-interacting protein 3	PF00069,PF03822	PTHR24345:SF45,PTHR24345	KOG0583
BraA03g019440	Bra022819	0	95.02	34.3471	127.769	31.8049	AT5G42020	BIP,BIP2	Heat shock protein 70 (Hsp 70) family protein	PF00012	PTHR19375	KOG0100		BraA04g018360	Bra032061	0	100	111.599	41.5092	39.7801	AT2G24790	ATCOL3,COL3	CONSTANS-like 3	PF00643,PF06203		KOG1601
BraA09g040270	Bra024538	0	99.04	14.2962	18.1515	19.3535	AT1G22800		S-adenosyl-L-methionine-dependent methyltransferases superfamily protein	PF08241	PTHR13090	KOG2940		BraA03g041890	Bra013187	0	100	36.6688	36.7392	42.0653	AT2G04880	ATWRKY1,WRKY1,ZAP1	zinc-dependent activator protein-1	PF03106
BraA02g021360	Bra008059	0	100	4.94165	6.86952	5.44494								BraA04g019400	Bra034316	0	100	67.9163	100.377	95.0123	AT2G27020	PAG1	20S proteasome alpha subunit G1	PF10584,PF00227	PTHR11599,PTHR11599:SF10	KOG0184
BraA03g001690	Bra005817	4e-141	100	158.118	213.296	420.927	AT5G04750		F1F0-ATPase inhibitor protein, putative	PF04568				BraA03g039620	Bra001814	0	100	18.1887	28.4296	18.9115	AT3G21140		Pyridoxamine 5\'-phosphate oxidase family protein	PF01243	PTHR13343,PTHR13343:SF4	KOG3374
BraA07g038950	Bra015849	0	100	1.02433	2.97367	2.55607	AT1G75360							BraA01g028090	Bra031523	0	100	45.5125	6.95923	27.161	AT1G60160		Potassium transporter family protein	PF02705
BraA02g012620	Bra035637	0	100	38.6922	68.2319	52.0405	AT5G56940		Ribosomal protein S16 family protein	PF00886	PTHR12919,PTHR12919:SF5	KOG3419		BraA08g005490	Bra014050	0	100	64.018	73.5581	64.5221	AT1G45688
BraA08g015250	Bra020821	0	99.83	15.8261	3.61836	2.68533	AT4G23130	CRK5,RLK6	cysteine-rich RLK (RECEPTOR-like protein kinase) 5	PF07714,PF01657	PTHR24420:SF430,PTHR24420	KOG1187		BraA06g006070	Bra018580	0	100	34.0544	41.7633	51.5614	AT1G09150		pseudouridine synthase and archaeosine transglycosylase (PUA) domain-containing protein	PF01472	PTHR22798	KOG2523
BraA04g005940	Bra003154	0	89.54	10.5145	18.16	13.3775	AT3G53720	ATCHX20,CHX20	cation/H+ exchanger 20	PF00999	PTHR16254	KOG1650		BraA05g032000	Bra027277	0	100	4.32172	7.27719	1.39666	AT3G15115
BraA03g041630	Bra013214	0	100	10.2025	32.1788	20.2078	AT2G04040	ATDTX1,TX1	MATE efflux family protein	PF01554	PTHR11206:SF11,PTHR11206	KOG1347		BraA07g035770				5.60862	6.03541	5.05279
BraA01g006380	Bra024005	0	92.94	4.07732	7.0305	4.1515	AT4G31480		Coatomer, beta subunit	PF07718,PF01602	PTHR10635	KOG1058		BraA03g041680	Bra013211	0	100	28.3248	20.1959	48.166	AT2G04240	XERICO	RING/U-box superfamily protein	PF00097	PTHR22937
BraA09g058200	Bra026714	0	99.93	9.98548	11.2157	14.8301	AT1G16570		UDP-Glycosyltransferase superfamily protein	PF00534	PTHR13036	KOG2941		BraA08g000330	Bra030833	0	100	19.0699	34.1914	33.7499	AT1G55805		BolA-like family protein	PF01722	PTHR12735,PTHR12735:SF3	KOG2313
BraA04g028920	Bra016968	0	100	10.1502	10.5065	11.8315	AT2G40810	ATATG18C,ATG18C	homolog of yeast autophagy 18C	PF00400	PTHR11227,PTHR11227:SF18	KOG2111		BraA02g023430	Bra008254	1e-117	95.56	55.7744	94.9411	68.3539
BraA02g025330	Bra008415	0	98.44	7.25572	3.78081	6.85841	AT1G79500	AtkdsA1	Aldolase-type TIM barrel family protein	PF00793	PTHR21057,PTHR21057:SF2			BraA10g021940	Bra002138	2e-129	100	61.016	26.6663	37.3664	AT5G18150		Methyltransferase-related protein
BraA09g052680	Bra007757	0	97.1	44.6795	43.8673	45.2759	AT2G26350	ATPEX10,PEX10	peroxin 10	PF04757	PTHR23350	KOG0317		BraA05g029660	Bra022255	0	100	35.0267	33.4532	56.2874	AT3G17880	ATHIP2,ATTDX,HIP,TDX	tetraticopeptide domain-containing thioredoxin	PF00085	PTHR22904,PTHR22904:SF34	KOG1308
BraA08g028330	Bra016520	0	100	7.65279	19.8225	9.0689	AT1G19180	JAZ1,TIFY10A	jasmonate-zim-domain protein 1	PF09425,PF06200				BraA10g015090	Bra002753	0	100	42.5303	12.6526	5.4816	AT5G57170		Tautomerase/MIF superfamily protein	PF01187	PTHR11954:SF3,PTHR11954	KOG1759
BraA03g059740	Bra017734	0	100	21.4714	40.4591	46.3707	AT4G35890		winged-helix DNA-binding transcription factor family protein	PF05383	PTHR22792,PTHR22792:SF23	KOG2590		BraA06g024360	Bra019530	0	99.98	7.32236	6.99395	5.33936	AT3G48190	ATATM,ATM	ataxia-telangiectasia mutated	PF02260,PF02259,PF00454	PTHR11139,PTHR11139:SF34	KOG0892
BraA04g009260	Bra040808	2e-47	100	2.03982	3.13156	7.49946								BraA01g043830	Bra021372	0	99.96	12.3491	22.1601	16.1882	AT3G03110	CRM1B,XPO1B	exportin 1B	PF08389,PF03810,PF08767	PTHR11223:SF2,PTHR11223	KOG2020
BraA02g023540	Bra008265	0	100	75.1249	19.4592	30.8887	AT1G76570		Chlorophyll A-B binding family protein	PF00504	PTHR21649			BraA01g015240	Bra013804	0	100	25.5894	5.98797	11.1188	AT4G24460	CLT2	CRT (chloroquine-resistance transporter)-like transporter 2	PF08627
BraA01g027680	Bra035433	0	99.93	17.4404	21.1978	20.7278	AT1G59610	ADL3,CF1,DL3,DRP2B	dynamin-like 3	PF02212,PF01031,PF00169,PF00350	PTHR11566,PTHR11566:SF10	KOG0446		BraA04g013860	Bra025511	0	100	5.17519	3.5789	1.02786	AT1G63470		AT hook motif DNA-binding family protein	PF03479,PF02178
BraA10g011880	Bra003047	0	100	51.5372	149.667	65.6689	AT5G53550	ATYSL3,YSL3	YELLOW STRIPE like 3	PF00173,PF03169	PTHR19359	KOG0537		BraA09g037530	Bra032786	0	99.37	12.1542	9.39963	4.81222	AT1G24610		Rubisco methyltransferase family protein	PF09273,PF00856	PTHR13271	KOG1337
BraA03g017300	Bra022899	0	99.97	10.8089	15.7995	13.7549	AT2G32730		26S proteasome regulatory complex, non-ATPase subcomplex, Rpn2/Psmd1 subunit	PF01851	PTHR10943,PTHR10943:SF2	KOG2062		BraA05g022000	Bra034421	0	100	16.5333	17.6383	24.3622	AT1G35460		basic helix-loop-helix (bHLH) DNA-binding superfamily protein	PF00010	PTHR16223,PTHR16223:SF1
BraA05g036480	Bra029826	0	100	8.06512	5.78657	9.49056	AT3G10250		Plant protein 1589 of unknown function	PF09713				BraA03g013850	Bra029018	0	100	18.682	17.2119	12.3776	AT5G54590	CRLK1	Protein kinase superfamily protein	PF07714	PTHR24420:SF419,PTHR24420	KOG1187
BraA05g004480	Bra004849	0	100	4.0779	3.36313	2.2634	AT2G44600							BraA03g036040	Bra001518	0	99.7	28.6116	28.8952	39.467	AT3G13670		Protein kinase family protein	PF00069	PTHR11909:SF20,PTHR11909	KOG1164
BraA07g024230	Bra003408	0	100	43.3749	59.7132	55.6138	AT3G60340		alpha/beta-Hydrolases superfamily protein	PF04727,PF02089	PTHR11247,PTHR11247:SF8	KOG2541		BraA09g051710	Bra007669	0	99.73	25.3749	24.5573	50.8736	AT3G62260		Protein phosphatase 2C family protein	PF00481	PTHR13832,PTHR13832:SF147	KOG0698
BraA03g042020	Bra013175	0	100	22.7901	2.66817	41.8955	AT2G05540		Glycine-rich protein family	PF07172				BraA10g033590	Bra009623	0	100	2.81318	2.6505	4.37739	AT5G01030		Protein of unknown function (DUF3527)	PF12043
BraA04g018360	Bra032061	0	100	158.865	42.6459	37.227	AT2G24790	ATCOL3,COL3	CONSTANS-like 3	PF00643,PF06203		KOG1601		BraA09g006550	Bra026495	0	100	97.0771	60.196	28.7522	AT5G23490
BraA03g041890	Bra013187	0	100	40.5365	44.5886	53.5654	AT2G04880	ATWRKY1,WRKY1,ZAP1	zinc-dependent activator protein-1	PF03106				BraA05g039970	Bra039453	0	100	10.5273	11.366	13.3957	AT3G05210	ERCC1,UVR7	nucleotide repair protein, putative	PF03834	PTHR12749	KOG2841
BraA04g019400	Bra034316	0	100	68.768	81.8968	100.984	AT2G27020	PAG1	20S proteasome alpha subunit G1	PF10584,PF00227	PTHR11599,PTHR11599:SF10	KOG0184		BraA07g036310	Bra016108	0	100	28.3984	44.4216	39.5147	AT1G71860	ATPTP1,PTP1	protein tyrosine phosphatase 1	PF00102	PTHR19134:SF28,PTHR19134	KOG0789
BraA05g026960	Bra035795	0	99.95	1.01981	1.62772	1.07376	AT3G20280		RING/FYVE/PHD zinc finger superfamily protein	PF00628	PTHR10504,PTHR10504:SF1			BraA09g012680	Bra036648	0	100	19.2146	33.788	39.7205	AT1G62740		stress-inducible protein, putative	PF00515	PTHR22904,PTHR22904:SF14	KOG0548
BraA03g039620	Bra001814	0	100	21.5315	29.5515	20.7058	AT3G21140		Pyridoxamine 5\'-phosphate oxidase family protein	PF01243	PTHR13343,PTHR13343:SF4	KOG3374		BraA09g032350	Bra023291	0	100	98.1758	193.06	289.227	AT1G32790	CID11	CTC-interacting domain 11	PF00076,PF07145	PTHR24011,PTHR24011:SF187	KOG0131
BraA01g028090	Bra031523	0	100	29.1437	12.0663	33.3601	AT1G60160		Potassium transporter family protein	PF02705				BraA10g027190	Bra009006	0	98.11	14.7906	17.7046	26.9294	AT5G10770		Eukaryotic aspartyl protease family protein	PF00026	PTHR13683,PTHR13683:SF98	KOG1339
BraA08g005490	Bra014050	0	100	69.1415	78.1384	52.675	AT1G45688							BraA03g026840	Bra000674	0	100	5.99394	5.0187	6.94463	AT4G09140	ATMLH1,MLH1	MUTL-homologue 1	PF01119,PF02518	PTHR10073,PTHR10073:SF11	KOG1979
BraA06g006070	Bra018580	0	100	33.3307	47.1635	51.9051	AT1G09150		pseudouridine synthase and archaeosine transglycosylase (PUA) domain-containing protein	PF01472	PTHR22798	KOG2523		BraA02g039440	Bra020715	0	100	64.9194	53.321	57.0757	AT5G48150	PAT1	GRAS family transcription factor	PF03514
BraA05g032000	Bra027277	0	100	3.93172	5.90707	1.40191	AT3G15115							BraA01g003690	Bra011546	0	100	280.907	78.6521	73.2809	AT4G34620	SSR16	small subunit ribosomal protein 16	PF00886	PTHR12919,PTHR12919:SF5	KOG3419
BraA07g035770				2.96551	6.42128	4.16039								BraA09g066160	Bra032639	0	100	14.1712	3.71461	8.2868	AT1G01540		Protein kinase superfamily protein	PF00069	PTHR24420:SF688,PTHR24420	KOG1187
BraA03g041680	Bra013211	0	100	37.9163	28.8804	50.3765	AT2G04240	XERICO	RING/U-box superfamily protein	PF00097	PTHR22937			BraA02g008090	Bra020032	0	99.9	8.55902	9.10615	5.98679	AT5G19290		alpha/beta-Hydrolases superfamily protein	PF12146	PTHR11614,PTHR11614:SF20	KOG1455
BraA03g045610	Bra012849	0	100	16.8036	28.3455	19.8776	AT3G51580							BraA02g000200	Bra028903	0	100	27.9016	34.9736	46.3531	AT3G49420		Got1/Sft2-like vescicle transport protein family	PF04178	PTHR21493:SF10,PTHR21493	KOG1743
BraA08g000330	Bra030833	0	100	24.3511	31.1444	39.1652	AT1G55805		BolA-like family protein	PF01722	PTHR12735,PTHR12735:SF3	KOG2313		BraA01g006790	Bra011237	0	100	2.6504	6.87362	11.1873	AT4G30980	LRL2	LJRHL1-like 2	PF00010	PTHR16223:SF1,PTHR16223
BraA08g022840	Bra035789	6e-88	97.38	12.436	1.18659	1.66186	AT4G27370	ATVIIIB,VIIIB	P-loop containing nucleoside triphosphate hydrolases superfamily protein	PF00063	PTHR13140:SF37,PTHR13140			BraA08g025190	Bra010969	0	100	10.9477	11.3607	19.2595	AT1G67856		RING/U-box superfamily protein	PF00097	PTHR22764
BraA10g021940	Bra002138	2e-129	100	54.5521	24.8572	28.1845	AT5G18150		Methyltransferase-related protein					BraA07g027000	Bra003683	0	100	9.91005	8.30514	9.23469	AT1G77470	RFC3,RFC5	replication factor C subunit 3	PF08542,PF00004	PTHR11669	KOG0990
BraA05g029660	Bra022255	0	100	23.8163	25.1853	41.708	AT3G17880	ATHIP2,ATTDX,HIP,TDX	tetraticopeptide domain-containing thioredoxin	PF00085	PTHR22904,PTHR22904:SF34	KOG1308		BraA06g022700	Bra038201	0	99.68	41.9815	79.9118	100.305	AT1G65930	cICDH	cytosolic NADP+-dependent isocitrate dehydrogenase	PF00180	PTHR11822	KOG1526
BraA10g015090	Bra002753	0	100	21.4448	13.8424	5.84051	AT5G57170		Tautomerase/MIF superfamily protein	PF01187	PTHR11954:SF3,PTHR11954	KOG1759		BraA05g016170	Bra011920	0	99.57	24.3014	24.0115	49.6575	AT1G55520	ATTBP2,TBP2	TATA binding protein 2	PF00352	PTHR10126	KOG3302
BraA06g024360	Bra019530	0	99.98	4.73088	10.712	7.74615	AT3G48190	ATATM,ATM	ataxia-telangiectasia mutated	PF02260,PF02259,PF00454	PTHR11139,PTHR11139:SF34	KOG0892		BraA07g011130	Bra030147	0	100	3.35942	5.82463	4.19298	AT1G29590	eIF4E3	Eukaryotic initiation factor 4E protein	PF01652	PTHR11960	KOG1670
BraA10g015730	Bra002711	0	100	6.0656	7.72705	6.31616	AT5G57640		GCK domain-containing protein	PF07802				BraA01g006980	Bra011223	0	96.75	27.5923	46.8291	77.4929	AT4G30810	scpl29	serine carboxypeptidase-like 29	PF00450	PTHR11802:SF8,PTHR11802	KOG1282
BraA01g015240	Bra013804	0	100	23.0243	18.4688	8.03578	AT4G24460	CLT2	CRT (chloroquine-resistance transporter)-like transporter 2	PF08627				BraA04g013290	Bra025554	0	100	41.9539	63.1978	166.17	AT5G40670		PQ-loop repeat family protein / transmembrane family protein	PF04193	PTHR13131	KOG3145
BraA04g013860	Bra025511	0	100	3.07647	3.14426	1.45556	AT1G63470		AT hook motif DNA-binding family protein	PF03479,PF02178				BraA04g018090	Bra032082	0	100	97.5564	140.064	135.14	AT2G24590		RNA recognition motif and CCHC-type zinc finger domains containing protein	PF00098,PF00076	PTHR10548	KOG0107
BraA09g037530	Bra032786	0	99.37	9.79056	9.61601	8.68257	AT1G24610		Rubisco methyltransferase family protein	PF09273,PF00856	PTHR13271	KOG1337		BraA04g019610	Bra034338	0	100	23.0152	16.7969	10.7788	AT2G27230	LHW	transcription factor-related		PTHR13902:SF4,PTHR13902
BraA07g010750	Bra030184	0	100	18.5285	13.8459	20.6881	AT1G29950		basic helix-loop-helix (bHLH) DNA-binding superfamily protein					BraA05g032080	Bra027286	0	100	73.6364	424.152	199.55	AT3G14990		Class I glutamine amidotransferase-like superfamily protein	PF01965	PTHR11019,PTHR11019:SF4	KOG2764
BraA09g049070	Bra007423	0	100	33.1092	39.9862	40.5604	AT3G58970	MGT6,MRS2-4	magnesium transporter 6	PF01544	PTHR13890	KOG2662		BraA02g001810	Bra028753	0	100	24.3261	35.9414	21.4713	AT1G07780	PAI1,TRP6	phosphoribosylanthranilate isomerase 1	PF00697	PTHR22854,PTHR22854:SF1	KOG4202
BraA03g013850	Bra029018	0	100	12.7364	15.7622	12.3364	AT5G54590	CRLK1	Protein kinase superfamily protein	PF07714	PTHR24420:SF419,PTHR24420	KOG1187		BraA01g008290	Bra011099	0	100	721.425	788.645	1055.73	AT2G19760	PFN1,PRF1	profilin 1	PF00235	PTHR11604	KOG1755
BraA03g036040	Bra001518	0	99.7	29.7221	34.3335	37.2123	AT3G13670		Protein kinase family protein	PF00069	PTHR11909:SF20,PTHR11909	KOG1164		BraA10g005550	Bra015536	0	100	18.1309	6.35489	4.24117	AT1G06900		Insulinase (Peptidase family M16) family protein	PF00675,PF05193	PTHR11851:SF66,PTHR11851	KOG0959
BraA09g051710	Bra007669	0	99.73	16.8207	19.7259	40.7406	AT3G62260		Protein phosphatase 2C family protein	PF00481	PTHR13832,PTHR13832:SF147	KOG0698		BraA06g033830	Bra009945	0	100	13.4373	12.9914	17.7136	AT5G27740	EMB161,EMB251,EMB2775,RFC3	ATPase family associated with various cellular activities (AAA)	PF10424,PF00004	PTHR11669	KOG2035
BraA01g034680	Bra021292	0	100	32.7104	95.1281	64.6974	AT3G18080	BGLU44	B-S glucosidase 44	PF00232	PTHR10353	KOG0626		BraA09g002120	Bra036295	0	100	9.10316	6.49055	5.9592	AT4G02075	PIT1	RING/FYVE/PHD zinc finger superfamily protein	PF00097,PF12428	PTHR23012
BraA09g006550	Bra026495	0	100	48.5003	59.6513	21.94	AT5G23490							BraA01g010100	Bra013327	0	100	22.8104	22.7405	23.0445	AT4G18593		dual specificity protein phosphatase-related		PTHR10159,PTHR10159:SF129
BraA05g039970	Bra039453	0	100	9.42133	8.60628	9.97747	AT3G05210	ERCC1,UVR7	nucleotide repair protein, putative	PF03834	PTHR12749	KOG2841		BraA04g017970	Bra032094	0	100	30.5167	22.7774	26.2776	AT2G24440		selenium binding
BraA07g036310	Bra016108	0	100	34.2434	39.7631	46.8946	AT1G71860	ATPTP1,PTP1	protein tyrosine phosphatase 1	PF00102	PTHR19134:SF28,PTHR19134	KOG0789		BraA04g006540	Bra027914	2e-83	100	16.3818	18.6082	21.2213	AT3G53870		Ribosomal protein S3 family protein	PF00189	PTHR11760,PTHR11760:SF9
BraA09g012680	Bra036648	0	100	19.3473	31.408	43.7887	AT1G62740		stress-inducible protein, putative	PF00515	PTHR22904,PTHR22904:SF14	KOG0548		BraA03g023270	Bra000346	0	100	7.41206	9.99196	11.1435	AT2G44200		CBF1-interacting co-repressor CIR, N-terminal;Pre-mRNA splicing factor	PF12542,PF10197	PTHR16196	KOG3869
BraA09g032350	Bra023291	0	100	134.143	226.685	289.681	AT1G32790	CID11	CTC-interacting domain 11	PF00076,PF07145	PTHR24011,PTHR24011:SF187	KOG0131		BraA10g003510	Bra015369	0	100	34.5968	69.0763	75.4879	AT1G04960		Protein of unknown function (DUF1664)	PF07889
BraA10g027190	Bra009006	0	98.11	15.1043	13.2676	46.3569	AT5G10770		Eukaryotic aspartyl protease family protein	PF00026	PTHR13683,PTHR13683:SF98	KOG1339		BraA08g004990	Bra014087	0	100	5.73275	9.63692	7.27037	AT4G31980			PF03140	PTHR12378,PTHR12378:SF2
BraA03g026840	Bra000674	0	100	7.02108	5.74356	7.97042	AT4G09140	ATMLH1,MLH1	MUTL-homologue 1	PF01119,PF02518	PTHR10073,PTHR10073:SF11	KOG1979		BraA10g024380	Bra008735	0	100	42.1399	23.1302	33.6115	AT5G14800	AT-P5C1,AT-P5R,EMB2772,P5CR	pyrroline-5- carboxylate (P5C) reductase	PF03807	PTHR11645	KOG3124
BraA02g039440	Bra020715	0	100	51.308	58.9119	39.7841	AT5G48150	PAT1	GRAS family transcription factor	PF03514				BraA03g056140	Bra024047	0	100	2.89415	3.84537	3.93387	AT4G30710		Family of unknown function (DUF566)	PF04484
BraA01g003690	Bra011546	0	100	102.533	43.0557	45.1439	AT4G34620	SSR16	small subunit ribosomal protein 16	PF00886	PTHR12919,PTHR12919:SF5	KOG3419		BraA01g043090	Bra040138	9e-169	97.95	50.7834	164.225	61.2886	AT3G04400	emb2171	Ribosomal protein L14p/L23e family protein	PF00238	PTHR11761	KOG0901
BraA09g066160	Bra032639	0	100	16.0207	6.68049	13.1711	AT1G01540		Protein kinase superfamily protein	PF00069	PTHR24420:SF688,PTHR24420	KOG1187		BraA08g034590	Bra030597	0	100	17.7825	22.3125	13.0075	AT1G04945		HIT-type Zinc finger family protein	PF04438	PTHR13483
BraA02g008090	Bra020032	0	99.9	7.06688	7.14679	5.57003	AT5G19290		alpha/beta-Hydrolases superfamily protein	PF12146	PTHR11614,PTHR11614:SF20	KOG1455		BraA04g026290	Bra017207	0	100	201.998	230.565	361.077	AT2G37110		PLAC8 family protein	PF04749	PTHR15907:SF11,PTHR15907
BraA02g028200	Bra033132	0	99.49	2.00123	2.45934	2.81393	AT1G72740		Homeodomain-like/winged-helix DNA-binding family protein		PTHR10381:SF3,PTHR10381			BraA08g028180	Bra016502	0	99.86	73.7088	87.4473	84.5234	AT1G19580	GAMMA CA1	gamma carbonic anhydrase 1		PTHR22572,PTHR22572:SF47
BraA01g006790	Bra011237	0	100	3.38302	9.6567	12.1511	AT4G30980	LRL2	LJRHL1-like 2	PF00010	PTHR16223:SF1,PTHR16223			BraA01g040650	Bra034077	0	100	163.838	417.945	178.137	AT5G02960		Ribosomal protein S12/S23 family protein	PF00164	PTHR11652	KOG1749
BraA07g017760	Bra012052	0	100	19.0742	6.21235	39.1478	AT2G26690		Major facilitator superfamily protein	PF00854	PTHR11654,PTHR11654:SF37	KOG1237		BraA09g032750	Bra023263	0	100	14.7523	45.0333	87.3382	AT1G32380	PRS2	phosphoribosyl pyrophosphate (PRPP) synthase 2	PF00156	PTHR10210	KOG1448
BraA08g025190	Bra010969	0	100	12.5858	5.36373	9.00168	AT1G67856		RING/U-box superfamily protein	PF00097	PTHR22764			BraA07g008510	Bra015054	0	99.93	4.07541	2.82106	1.72112	AT3G24560	RSY3	Adenine nucleotide alpha hydrolases-like superfamily protein	PF01171	PTHR11807,PTHR11807:SF6
BraA01g036660	Bra021113	0	100	1.11278	19.9945	41.2727	AT3G15500	ANAC055,ATNAC3,NAC055,NAC3	NAC domain containing protein 3	PF02365				BraA01g005530	Bra011355	0	100	22.7254	14.0384	15.7371	AT4G32551	LUG,RON2	LisH dimerisation motif;WD40/YVTN repeat-like-containing domain	PF08513,PF00400	PTHR22847	KOG0266
BraA06g022700	Bra038201	0	99.68	57.3451	95.664	91.6922	AT1G65930	cICDH	cytosolic NADP+-dependent isocitrate dehydrogenase	PF00180	PTHR11822	KOG1526		BraA09g017680	Bra027845	0	99.94	2.44934	2.99767	6.17485	AT1G10390		Nucleoporin autopeptidase	PF04096	PTHR23198	KOG0845
BraA05g016170	Bra011920	0	99.57	21.4846	25.5543	42.0639	AT1G55520	ATTBP2,TBP2	TATA binding protein 2	PF00352	PTHR10126	KOG3302		BraA10g023570	Bra008654	0	100	24.8085	23.6076	25.7415	AT5G16040		Regulator of chromosome condensation (RCC1) family protein	PF00415	PTHR22870:SF20,PTHR22870
BraA02g042960	Bra029328	0	100	8.91494	4.27302	3.36229	AT5G61210	ATSNAP33,ATSNAP33B,SNAP33,SNP33	soluble N-ethylmaleimide-sensitive factor adaptor protein 33	PF05739,PF00835	PTHR19305	KOG3065		BraA02g041060	Bra020557	0	100	13.6634	13.6718	20.8083	AT5G26760			PF04181	PTHR14732	KOG4780
BraA01g006980	Bra011223	0	96.75	28.552	65.0148	81.0507	AT4G30810	scpl29	serine carboxypeptidase-like 29	PF00450	PTHR11802:SF8,PTHR11802	KOG1282		BraA09g044070	Bra006969	0	99.38	389.524	776.68	334.052	AT3G53020	RPL24,RPL24B,STV1	Ribosomal protein L24e family protein	PF01246	PTHR10792	KOG1722
BraA04g013290	Bra025554	0	100	67.997	105.665	182.185	AT5G40670		PQ-loop repeat family protein / transmembrane family protein	PF04193	PTHR13131	KOG3145		BraA09g005370	Bra036597	0	100	7.84392	6.18022	6.31694	AT5G26850		Uncharacterized protein		PTHR12444	KOG1877
BraA04g018090	Bra032082	0	100	69.0207	104.535	109.751	AT2G24590		RNA recognition motif and CCHC-type zinc finger domains containing protein	PF00098,PF00076	PTHR10548	KOG0107		BraA07g038830	Bra015861	0	100	33.0657	2.66413	6.65755	AT1G75190
BraA04g019610	Bra034338	0	100	21.982	24.5957	15.8711	AT2G27230	LHW	transcription factor-related		PTHR13902:SF4,PTHR13902			BraA02g017020	Bra039761	0	100	3.55797	4.69465	4.56699	AT1G66345		Pentatricopeptide repeat (PPR) superfamily protein	PF01535	PTHR24015
BraA05g032080	Bra027286	0	100	53.9695	242.558	67.0163	AT3G14990		Class I glutamine amidotransferase-like superfamily protein	PF01965	PTHR11019,PTHR11019:SF4	KOG2764		BraA03g026170	Bra000612	0	100	28.7834	15.36	27.3772	AT5G50180		Protein kinase superfamily protein	PF07714	PTHR23257:SF83,PTHR23257	KOG0192
BraA02g001810	Bra028753	0	100	23.649	53.879	28.7692	AT1G07780	PAI1,TRP6	phosphoribosylanthranilate isomerase 1	PF00697	PTHR22854,PTHR22854:SF1	KOG4202		BraA05g038700	Bra029606	0	100	19.0047	25.1994	90.7117	AT3G06810	IBR3	acyl-CoA dehydrogenase-related	PF00441,PF01636,PF02771,PF02770	PTHR10909,PTHR10909:SF148	KOG1469
BraA01g008290	Bra011099	0	100	518.531	688.901	827.936	AT2G19760	PFN1,PRF1	profilin 1	PF00235	PTHR11604	KOG1755		BraA06g006780	Bra019980	0	100	5.80391	9.20959	7.46819	AT1G09870		histidine acid phosphatase family protein	PF00328	PTHR20963,PTHR20963:SF8	KOG1382
BraA10g005550	Bra015536	0	100	17.7126	9.86065	7.32276	AT1G06900		Insulinase (Peptidase family M16) family protein	PF00675,PF05193	PTHR11851:SF66,PTHR11851	KOG0959		BraA10g017310	Bra002564	0	100	20.2175	21.0263	12.2147	AT5G59450		GRAS family transcription factor	PF03514
BraA06g033830	Bra009945	0	100	9.148	9.91856	13.0886	AT5G27740	EMB161,EMB251,EMB2775,RFC3	ATPase family associated with various cellular activities (AAA)	PF10424,PF00004	PTHR11669	KOG2035		BraA09g034600	Bra032391	0	100	9.2129	19.3173	9.07551	AT1G30440		Phototropic-responsive NPH3 family protein	PF00651,PF03000	PTHR13690:SF174,PTHR13690
BraA07g030750	Bra004035	0	100	73.5051	14.2455	2.08816	AT1G68520		B-box type zinc finger protein with CCT domain	PF00643,PF06203		KOG1601		BraA09g027670	Bra035269	0	100	11.6688	10.4053	17.4223	AT4G10890			PF10382
BraA01g010100	Bra013327	0	100	18.6814	20.8081	22.3005	AT4G18593		dual specificity protein phosphatase-related		PTHR10159,PTHR10159:SF129			BraA03g021130	Bra000155	0	100	7.6995	6.79586	7.49116	AT2G39910		ARM repeat superfamily protein	PF10521
BraA04g017970	Bra032094	0	100	25.0482	21.3817	20.3157	AT2G24440		selenium binding					BraA09g048990	Bra007417	0	100	22.6628	51.3104	82.7085	AT3G58750	CSY2	citrate synthase 2	PF00285	PTHR11739	KOG2617
BraA08g001780	Bra030958	0	100	2.05304	1.45513	1.32065	AT5G55880		Protein of unknown function (DUF295)	PF03478				BraA03g035150	Bra001436	0	100	5.05292	7.16871	7.31389	AT3G12130		KH domain-containing protein / zinc finger (CCCH type) family protein	PF00013,PF00642	PTHR10288:SF5,PTHR10288
BraA03g023270	Bra000346	0	100	4.10185	6.1066	7.05185	AT2G44200		CBF1-interacting co-repressor CIR, N-terminal;Pre-mRNA splicing factor	PF12542,PF10197	PTHR16196	KOG3869		BraA07g021460	Bra003158	2e-124	98.8	222.076	637.994	367.623	AT5G27700		Ribosomal protein S21e	PF01249	PTHR10442	KOG3486
BraA10g003510	Bra015369	0	100	56.6052	84.92	96.869	AT1G04960		Protein of unknown function (DUF1664)	PF07889				BraA01g043990	Bra021385	0	100	61.7089	123.556	132.831	AT3G02910		AIG2-like (avirulence induced gene) family protein	PF06094	PTHR12510	KOG4450
BraA10g024380	Bra008735	0	100	43.5336	20.8325	35.5766	AT5G14800	AT-P5C1,AT-P5R,EMB2772,P5CR	pyrroline-5- carboxylate (P5C) reductase	PF03807	PTHR11645	KOG3124		BraA03g010380	Bra006629	0	100	32.6401	51.523	25.7791	AT5G22650	ATHD2,ATHD2B,HD2,HD2B,HDA4,HDT02,HDT2	histone deacetylase 2B
BraA03g056140	Bra024047	0	100	2.9189	3.35802	2.95179	AT4G30710		Family of unknown function (DUF566)	PF04484				BraA05g006090	Bra004995	0	99.84	32.9633	62.1019	33.0626	AT2G39990	AteIF3f,EIF2,eIF3F	eukaryotic translation initiation factor 2	PF01398	PTHR10540	KOG2975
BraA01g043090	Bra040138	9e-169	97.95	59.9349	130.821	73.0601	AT3G04400	emb2171	Ribosomal protein L14p/L23e family protein	PF00238	PTHR11761	KOG0901		BraA04g025640	Bra017268	0	99.59	1.85577	1.69143	1.62773	AT2G36010	ATE2FA,E2F3	E2F transcription factor 3	PF02319	PTHR12081:SF18,PTHR12081	KOG2577
BraA08g034590	Bra030597	0	100	6.24415	14.1725	9.11443	AT1G04945		HIT-type Zinc finger family protein	PF04438	PTHR13483			BraA09g066470	Bra032669	0	99.34	7.76918	2.56654	3.10486	AT1G02145	ALG12,EBS4	homolog of asparagine-linked glycosylation 12	PF03901	PTHR22760	KOG2516
BraA04g026290	Bra017207	0	100	165.492	214.198	321.549	AT2G37110		PLAC8 family protein	PF04749	PTHR15907:SF11,PTHR15907			BraA03g033990	Bra001324	0	99.88	62.8864	130.233	63.8745	AT3G09200		Ribosomal protein L10 family protein	PF00466,PF00428	PTHR21141,PTHR21141:SF3	KOG0815
BraA08g028180	Bra016502	0	99.86	62.2346	99.1763	121.549	AT1G19580	GAMMA CA1	gamma carbonic anhydrase 1		PTHR22572,PTHR22572:SF47			BraA06g019810	Bra018169	5e-166	100	165.177	8.1374	1.65934	AT3G47070			PF11493
BraA01g040650	Bra034077	0	100	181.324	394.692	228.598	AT5G02960		Ribosomal protein S12/S23 family protein	PF00164	PTHR11652	KOG1749		BraA03g026930	Bra000681	0	100	12.2746	23.1047	12.6233	AT4G09510	CINV2	cytosolic invertase 2	PF04853
BraA09g032750	Bra023263	0	100	13.1499	59.3872	35.4956	AT1G32380	PRS2	phosphoribosyl pyrophosphate (PRPP) synthase 2	PF00156	PTHR10210	KOG1448		BraA07g002540	Bra039627	0	99.85	42.3345	35.6774	85.3279	AT2G18230	AtPPa2,PPa2	pyrophosphorylase 2	PF00719	PTHR10286	KOG1626
BraAnng001210	Bra024262	7e-40	84.83	43.3705	52.1679	57.3729	AT5G64050	ATERS,ERS,OVA3	glutamate tRNA synthetase	PF00749	PTHR10119:SF1,PTHR10119	KOG1149		BraA05g000740	Bra004478	0	99.26	2.77617	6.05514	10.5927	AT2G47090		zinc ion binding;nucleic acid binding		PTHR22938	KOG2231
BraA01g005530	Bra011355	0	100	17.5453	17.1552	19.6916	AT4G32551	LUG,RON2	LisH dimerisation motif;WD40/YVTN repeat-like-containing domain	PF08513,PF00400	PTHR22847	KOG0266		BraA10g027210	Bra009008	0	99.89	5.04288	6.976	8.50917	AT5G10740		Protein phosphatase 2C family protein	PF00481	PTHR13832,PTHR13832:SF186	KOG0698
BraA09g017680	Bra027845	0	99.94	3.24907	5.5675	6.48048	AT1G10390		Nucleoporin autopeptidase	PF04096	PTHR23198	KOG0845		BraA01g014900	Bra004269	1e-117	93.08	8.01271	8.97374	12.035	AT1G67930		Golgi transport complex protein-related	PF10392	PTHR13228	KOG2211
BraA10g023570	Bra008654	0	100	14.4957	20.3764	24.4256	AT5G16040		Regulator of chromosome condensation (RCC1) family protein	PF00415	PTHR22870:SF20,PTHR22870			BraA09g047680	Bra007292	0	100	31.0756	37.7065	24.3866	AT3G57000		nucleolar essential protein-related	PF03587	PTHR12636:SF2,PTHR12636	KOG3073
BraA02g041060	Bra020557	0	100	14.893	16.297	17.7879	AT5G26760			PF04181	PTHR14732	KOG4780		BraA10g008480	Bra037942	3e-175	100	86.536	23.8793	46.8372	AT5G50100		Putative thiol-disulphide oxidoreductase DCC	PF04134
BraA09g044070	Bra006969	0	99.38	204.649	521.904	321.387	AT3G53020	RPL24,RPL24B,STV1	Ribosomal protein L24e family protein	PF01246	PTHR10792	KOG1722		BraA06g027640	Bra024273	0	100	35.502	6.37346	37.1772	AT5G64170		dentin sialophosphoprotein-related
BraA08g028260	Bra016512	0	99.81	5.11219	15.0331	3.395	AT1G19300	ATGATL1,GATL1,GLZ1,PARVUS	Nucleotide-diphospho-sugar transferases superfamily protein	PF01501	PTHR13778			BraA04g005700	Bra014841	0	99.84	170.445	4.38883	11.9065	AT3G54050	HCEF1	high cyclic electron flow 1	PF00316	PTHR11556,PTHR11556:SF7	KOG1458
BraA06g032800	Bra009847	0	99.72	11.8361	13.9688	17.9012	AT5G25520		SPOC domain / Transcription elongation factor S-II protein	PF07500,PF07744	PTHR11477			BraA10g016270	Bra002655	9e-138	100	47.3398	118.438	129.222	AT5G58375		Methyltransferase-related protein
BraA02g017020	Bra039761	0	100	4.38567	6.45966	6.27207	AT1G66345		Pentatricopeptide repeat (PPR) superfamily protein	PF01535	PTHR24015			BraA03g018590	Bra017303	0	87.51	55.8077	63.5297	88.0061	AT2G35680		Phosphotyrosine protein phosphatases superfamily protein	PF00782	PTHR10159:SF5,PTHR10159	KOG1719
BraA03g026170	Bra000612	0	100	26.2594	21.6814	25.6301	AT5G50180		Protein kinase superfamily protein	PF07714	PTHR23257:SF83,PTHR23257	KOG0192		BraA09g025540	Bra029519	4e-74	100	2.59106	3.45518	9.47283	AT4G04850	ATKEA3,KEA3	K+ efflux antiporter 3	PF01641,PF00999,PF02254	PTHR16254	KOG1650
BraA05g038700	Bra029606	0	100	20.0528	31.123	55.5515	AT3G06810	IBR3	acyl-CoA dehydrogenase-related	PF00441,PF01636,PF02771,PF02770	PTHR10909,PTHR10909:SF148	KOG1469		BraA09g021390	Bra017601	0	100	45.3629	63.5179	77.1535	AT5G45550		Mob1/phocein family protein	PF03637	PTHR22599,PTHR22599:SF8	KOG0440
BraA06g006780	Bra019980	0	100	5.07378	8.46333	9.76115	AT1G09870		histidine acid phosphatase family protein	PF00328	PTHR20963,PTHR20963:SF8	KOG1382		BraA08g021350	Bra010583	0	100	13.4546	17.6962	12.6965	AT4G37090
BraA10g017310	Bra002564	0	100	16.477	15.9628	7.86164	AT5G59450		GRAS family transcription factor	PF03514				BraA03g000900	Bra005742	0	100	6.75883	5.54849	5.04558	AT5G03140		Concanavalin A-like lectin protein kinase family protein	PF00069,PF00139	PTHR24420:SF662,PTHR24420	KOG1187
BraA09g034600	Bra032391	0	100	13.4178	31.7468	12.6578	AT1G30440		Phototropic-responsive NPH3 family protein	PF00651,PF03000	PTHR13690:SF174,PTHR13690			BraA10g005430	Bra015524	0	100	186.615	326.67	434.634	AT2G30620		winged-helix DNA-binding transcription factor family protein	PF00538	PTHR11467
BraA09g027670	Bra035269	0	100	12.1837	12.1789	16.4074	AT4G10890			PF10382				BraA06g036420	Bra025390	0	100	3.21971	4.77101	3.4522	AT3G29310		calmodulin-binding protein-related
BraA03g021130	Bra000155	0	100	7.24221	6.92865	7.6558	AT2G39910		ARM repeat superfamily protein	PF10521				BraA03g043390	Bra013042	0	100	1.07074	9.08882	1.54533	AT2G16900		Arabidopsis phospholipase-like protein (PEARLI 4) family	PF05278	PTHR21704,PTHR21704:SF11
BraA09g048990	Bra007417	0	100	43.3771	103.946	90.6511	AT3G58750	CSY2	citrate synthase 2	PF00285	PTHR11739	KOG2617		BraA01g007890	Bra011138	0	100	19.0187	31.8602	50.3254	AT4G29820	ATCFIM-25,CFIM-25	homolog of CFIM-25		PTHR13047	KOG1689
BraA03g035150	Bra001436	0	100	4.97939	9.7454	7.24553	AT3G12130		KH domain-containing protein / zinc finger (CCCH type) family protein	PF00013,PF00642	PTHR10288:SF5,PTHR10288			BraA05g024750	Bra039954	0	100	9.03285	13.3458	13.2091	AT3G22430			PF03468	PTHR21596
BraA07g021460	Bra003158	2e-124	98.8	174.205	539.27	366.626	AT5G27700		Ribosomal protein S21e	PF01249	PTHR10442	KOG3486		BraA09g017880	Bra027860	0	100	2.60177	3.30281	5.87375	AT1G58470	ATRBP1,RBP1	RNA-binding protein 1	PF00076	PTHR24012:SF243,PTHR24012	KOG4205
BraA01g043990	Bra021385	0	100	51.3547	73.9543	90.3489	AT3G02910		AIG2-like (avirulence induced gene) family protein	PF06094	PTHR12510	KOG4450		BraA06g036260	Bra025408	0	99.93	2.83699	3.13914	8.12151	AT2G10440
BraA03g010380	Bra006629	0	100	13.4356	59.3693	36.9346	AT5G22650	ATHD2,ATHD2B,HD2,HD2B,HDA4,HDT02,HDT2	histone deacetylase 2B					BraA06g021400	Bra019432	0	100	9.02763	9.28205	12.1811	AT3G44530	HIRA	homolog of histone chaperone HIRA	PF07569,PF00400	PTHR13831	KOG0973
BraA05g006090	Bra004995	0	99.84	27.0501	64.7332	40.5423	AT2G39990	AteIF3f,EIF2,eIF3F	eukaryotic translation initiation factor 2	PF01398	PTHR10540	KOG2975		BraA07g027860	Bra003764	0	100	15.6021	21.1967	14.3768	AT1G75200		flavodoxin family protein / radical SAM domain-containing protein	PF08608,PF04055,PF00258	PTHR13930	KOG1160
BraA04g025640	Bra017268	0	99.59	2.68764	1.6206	1.68647	AT2G36010	ATE2FA,E2F3	E2F transcription factor 3	PF02319	PTHR12081:SF18,PTHR12081	KOG2577		BraA09g001610	Bra036256	0	99.71	30.0217	28.86	14.5756	AT4G02590	UNE12	basic helix-loop-helix (bHLH) DNA-binding superfamily protein	PF00010	PTHR16223:SF1,PTHR16223
BraA02g015680	Bra022560	0	100	24.0453	17.4733	24.0745	AT5G51690	ACS12	1-amino-cyclopropane-1-carboxylate synthase 12	PF00155	PTHR11751,PTHR11751:SF26	KOG0256		BraA06g021760	Bra034990	0	100	8.59014	4.3765	3.04772	AT5G22070		Core-2/I-branching beta-1,6-N-acetylglucosaminyltransferase family protein	PF02485
BraA09g066470	Bra032669	0	99.34	5.24554	3.5231	3.51517	AT1G02145	ALG12,EBS4	homolog of asparagine-linked glycosylation 12	PF03901	PTHR22760	KOG2516		BraA05g016930	Bra038129	0	100	22.932	22.0404	31.2988	AT1G53590	NTMC2T6.1,NTMC2TYPE6.1	Calcium-dependent lipid-binding (CaLB domain) family protein	PF00168	PTHR16122:SF13,PTHR16122
BraA03g033990	Bra001324	0	99.88	35.3422	122.816	72.6079	AT3G09200		Ribosomal protein L10 family protein	PF00466,PF00428	PTHR21141,PTHR21141:SF3	KOG0815		BraA09g040420	Bra024526	0	100	16.4229	19.6992	118.737	AT1G22640	ATMYB3,MYB3	myb domain protein 3	PF00249	PTHR10641	KOG0048
BraA06g019810	Bra018169	5e-166	100	161.895	15.0254	6.70636	AT3G47070			PF11493				BraA01g032930	Bra023935	0	99.92	14.2504	13.4901	18.857	AT3G20720				PTHR22774:SF4,PTHR22774	KOG2955
BraA10g019900	Bra002327	0	99.94	13.2174	15.517	13.2967	AT5G20730	ARF7,BIP,IAA21,IAA23,IAA25,MSG1,NPH4,TIR5	Transcriptional factor B3 family protein / auxin-responsive factor AUX/IAA-related	PF02309,PF02362,PF06507				BraA02g013630	Bra035541	0	100	15.8434	13.6177	30.6851	AT5G54870
BraA03g026930	Bra000681	0	100	13.2259	19.8904	17.7281	AT4G09510	CINV2	cytosolic invertase 2	PF04853				BraA02g006710	Bra023587	0	100	7.05548	9.57602	8.44039	AT5G16890		Exostosin family protein	PF03016	PTHR11062,PTHR11062:SF32	KOG1021
BraA07g002540	Bra039627	0	99.85	74.476	22.5946	107.744	AT2G18230	AtPPa2,PPa2	pyrophosphorylase 2	PF00719	PTHR10286	KOG1626		BraA07g033510	Bra004301	0	98.3	35.5937	48.6	69.9106	AT1G68370	ARG1	Chaperone DnaJ-domain superfamily protein	PF00226	PTHR24076	KOG0713
BraA03g035500	Bra001471	0	100	76.5521	67.3377	62.4289	AT3G12800	DECR,SDRB	short-chain dehydrogenase-reductase B	PF00106	PTHR24315	KOG0725		BraA03g039670	Bra001818	0	99.8	1.61179	2.62979	3.46775	AT3G21220	ATMAP2K_ALPHA,ATMEK5,ATMKK5,MAP2K_A,MEK5,MKK5	MAP kinase kinase 5	PF00069	PTHR24361,PTHR24361:SF31	KOG0581
BraA10g027210	Bra009008	0	99.89	58.487	28.1414	15.489	AT5G10740		Protein phosphatase 2C family protein	PF00481	PTHR13832,PTHR13832:SF186	KOG0698		BraA06g012680	Bra026026	0	100	9.61171	4.7768	9.38248	AT1G16790		ribosomal protein-related
BraA09g047680	Bra007292	0	100	17.9453	38.2153	29.3117	AT3G57000		nucleolar essential protein-related	PF03587	PTHR12636:SF2,PTHR12636	KOG3073		BraA10g003310	Bra015349	0	100	13.1111	11.0164	18.0771	AT1G04790		RING/U-box superfamily protein	PF00097	PTHR22766,PTHR22766:SF25
BraA10g008480	Bra037942	3e-175	100	102.4	19.5981	35.3235	AT5G50100		Putative thiol-disulphide oxidoreductase DCC	PF04134				BraA10g028730	Bra009153	0	99.81	7.98587	13.1439	9.18174	AT5G05950	MEE60	maternal effect embryo arrest 60
BraA06g027640	Bra024273	0	100	61.2677	10.4864	69.007	AT5G64170		dentin sialophosphoprotein-related					BraA09g026350	Bra029452	0	100	1.8925	1.47355	1.17544	AT4G12410		SAUR-like auxin-responsive protein family	PF02519
BraA04g005700	Bra014841	0	99.84	177.696	19.0358	29.1801	AT3G54050	HCEF1	high cyclic electron flow 1	PF00316	PTHR11556,PTHR11556:SF7	KOG1458		BraA03g059380	Bra017707	0	99.1	15.641	19.5439	21.8992	AT4G35310	ATCPK5,CPK5	calmodulin-domain protein kinase 5	PF00036	PTHR24349	KOG0027
BraA10g016270	Bra002655	9e-138	100	65.2705	106.265	89.2366	AT5G58375		Methyltransferase-related protein					BraA05g042130	Bra031968	0	100	151.63	97.5056	482.748	AT3G03870
BraA03g018590	Bra017303	0	87.51	66.7543	65.5379	90.2115	AT2G35680		Phosphotyrosine protein phosphatases superfamily protein	PF00782	PTHR10159:SF5,PTHR10159	KOG1719		BraA01g023510				27.3847	34.5175	52.426
BraA09g025540	Bra029519	4e-74	100	2.65077	6.50087	6.48944	AT4G04850	ATKEA3,KEA3	K+ efflux antiporter 3	PF01641,PF00999,PF02254	PTHR16254	KOG1650		BraA05g030240	Bra022204	0	100	34.7055	78.5317	55.7975	AT3G17240	mtLPD2	lipoamide dehydrogenase 2	PF07992,PF00070,PF02852	PTHR22912,PTHR22912:SF20	KOG1335
BraA09g021390	Bra017601	0	100	44.5279	73.5416	66.6226	AT5G45550		Mob1/phocein family protein	PF03637	PTHR22599,PTHR22599:SF8	KOG0440		BraA03g021010	Bra000144	0	99.65	2450.11	21.0464	374.861	AT2G39730	RCA	rubisco activase	PF00004	PTHR11603:SF153,PTHR11603	KOG0651
BraA08g021350	Bra010583	0	100	9.91896	22.3971	16.5981	AT4G37090							BraA10g011270	Bra003096	0	100	2.08004	2.73719	1.89549	AT5G52910	ATIM	timeless family protein	PF04821,PF05029	PTHR22940:SF4,PTHR22940	KOG1974
BraA03g000900	Bra005742	0	100	6.8111	10.8564	7.83259	AT5G03140		Concanavalin A-like lectin protein kinase family protein	PF00069,PF00139	PTHR24420:SF662,PTHR24420	KOG1187		BraA09g019790	Bra023138	1e-73	98.1	72.0569	29.5403	31.6442	AT2G37220		RNA-binding (RRM/RBD/RNP motifs) family protein
BraA08g035290	Bra030597	6e-80	95.65	2.82426	7.57378	6.53867	AT1G04945		HIT-type Zinc finger family protein	PF04438	PTHR13483			BraA06g041880	Bra017545	8e-160	92	141.816	296.965	182.752	AT4G18100		Ribosomal protein L32e	PF01655	PTHR23413	KOG0878
BraA10g005430	Bra015524	0	100	151.041	286.812	346.897	AT2G30620		winged-helix DNA-binding transcription factor family protein	PF00538	PTHR11467			BraA09g053070	Bra007793	0	100	25.1307	51.1251	26.7016	AT4G32400	ATBT1,EMB104,EMB42,SHS1	Mitochondrial substrate carrier family protein	PF00153	PTHR24089:SF87,PTHR24089	KOG0752
BraA06g036420	Bra025390	0	100	2.01218	3.7818	3.37709	AT3G29310		calmodulin-binding protein-related					BraA10g024450	Bra008742	0	99.69	37.2849	45.9866	49.4975	AT5G14720		Protein kinase superfamily protein	PF00069	PTHR24361:SF72,PTHR24361	KOG0582
BraA01g007890	Bra011138	0	100	31.9971	32.4744	47.5238	AT4G29820	ATCFIM-25,CFIM-25	homolog of CFIM-25		PTHR13047	KOG1689		BraA05g011300	Bra005486	0	100	1.08059	1.26005	1.82438	AT2G33550		Homeodomain-like superfamily protein			KOG4282
BraA05g024750	Bra039954	0	100	11.1206	13.3414	15.7512	AT3G22430			PF03468	PTHR21596			BraA03g055090	Bra024142	0	100	27.0456	7.81424	8.57904	AT4G29590		S-adenosyl-L-methionine-dependent methyltransferases superfamily protein	PF08241	PTHR10108,PTHR10108:SF289
BraA09g017880	Bra027860	0	100	2.77724	2.84135	3.23416	AT1G58470	ATRBP1,RBP1	RNA-binding protein 1	PF00076	PTHR24012:SF243,PTHR24012	KOG4205		BraA05g008240	Bra005212	0	99.88	233.527	8.34187	5.50572	AT2G37220		RNA-binding (RRM/RBD/RNP motifs) family protein	PF00076	PTHR24012,PTHR24012:SF56	KOG0131
BraA02g045550	Bra012158	0	90.92	52.0906	2.71344	6.32116	AT5G67385		Phototropic-responsive NPH3 family protein	PF00651,PF03000	PTHR13690,PTHR13690:SF174			BraA06g013900	Bra025922	0	100	11.3158	26.5486	26.5969	AT1G18260		HCP-like superfamily protein	PF08238	PTHR11102:SF11,PTHR11102	KOG1550
BraA06g021400	Bra019432	0	100	9.66901	11.6104	12.1023	AT3G44530	HIRA	homolog of histone chaperone HIRA	PF07569,PF00400	PTHR13831	KOG0973		BraA09g002100	Bra036293	0	100	1.43543	1.10766	1.15943	AT4G02100		Heat shock protein DnaJ with tetratricopeptide repeat	PF00226	PTHR22904,PTHR22904:SF7
BraA07g027860	Bra003764	0	100	11.8394	16.359	12.2849	AT1G75200		flavodoxin family protein / radical SAM domain-containing protein	PF08608,PF04055,PF00258	PTHR13930	KOG1160		BraA09g065120	Bra032533	0	98.86	3.56026	5.63425	2.69895	AT1G04010	ATPSAT1,PSAT1	phospholipid sterol acyl transferase 1	PF02450	PTHR11440:SF7,PTHR11440	KOG2369
BraA09g001610	Bra036256	0	99.71	21.8937	23.3157	17.3369	AT4G02590	UNE12	basic helix-loop-helix (bHLH) DNA-binding superfamily protein	PF00010	PTHR16223:SF1,PTHR16223			BraA08g012500	Bra021042	0	100	201.607	22.262	13.9155	AT4G17560		Ribosomal protein L19 family protein	PF01245	PTHR15680:SF2,PTHR15680	KOG1698
BraA06g021760	Bra034990	0	100	7.22436	7.20759	5.35946	AT5G22070		Core-2/I-branching beta-1,6-N-acetylglucosaminyltransferase family protein	PF02485				BraA03g005130	Bra006138	0	97.94	67.904	79.6375	102.602	AT5G12040		Nitrilase/cyanide hydratase and apolipoprotein N-acyltransferase family protein	PF00795	PTHR23088	KOG0806
BraA05g016930	Bra038129	0	100	26.7523	23.4722	30.0392	AT1G53590	NTMC2T6.1,NTMC2TYPE6.1	Calcium-dependent lipid-binding (CaLB domain) family protein	PF00168	PTHR16122:SF13,PTHR16122			BraA09g050700	Bra007576	0	100	12.2688	16.8446	18.2101	AT3G61140	ATFUS6,ATSK31,COP11,CSN1,EMB78,FUS6,SK31	26S proteasome, regulatory subunit Rpn7;Proteasome component (PCI) domain	PF10602,PF01399	PTHR14145:SF2,PTHR14145	KOG0686
BraA09g040420	Bra024526	0	100	24.3718	34.2968	117.172	AT1G22640	ATMYB3,MYB3	myb domain protein 3	PF00249	PTHR10641	KOG0048		BraA04g022300	Bra021694	0	99.89	19.2416	44.0478	20.7385	AT2G31060		elongation factor family protein	PF03144,PF00679,PF00009	PTHR23115:SF14,PTHR23115	KOG0462
BraA01g032930	Bra023935	0	99.92	14.9198	15.3751	20.8406	AT3G20720				PTHR22774:SF4,PTHR22774	KOG2955		BraA06g019040	Bra018101	0	98.44	16.6703	13.3013	16.4024	AT3G47890		Ubiquitin carboxyl-terminal hydrolase-related protein	PF04780,PF00443,PF04781	PTHR22975:SF1,PTHR22975
BraA02g013630	Bra035541	0	100	22.6977	15.3214	21.6999	AT5G54870							BraA07g000130	Bra036497	0	96.33	24.775	3.86069	14.7333	AT2G20725		CAAX amino terminal protease family protein	PF02517
BraA02g006710	Bra023587	0	100	6.77083	7.22777	7.50336	AT5G16890		Exostosin family protein	PF03016	PTHR11062,PTHR11062:SF32	KOG1021		BraA08g010810	Bra039719	0	98.07	8.20033	1.17095	1.81468	AT4G14740		Plant protein of unknown function (DUF828) with plant pleckstrin homology-like region	PF08458,PF05703	PTHR24730:SF7,PTHR24730
BraA07g033510	Bra004301	0	98.3	35.3446	42.07	57.001	AT1G68370	ARG1	Chaperone DnaJ-domain superfamily protein	PF00226	PTHR24076	KOG0713		BraA08g011870	Bra040578	0	99.59	15.9436	16.0085	18.0355	AT4G16420	ADA2B,PRZ1	homolog of yeast ADA2 2B	PF00569,PF04433,PF00249	PTHR12374,PTHR12374:SF12	KOG0457
BraA01g030520	Bra023719	0	100	9.70017	51.8769	15.5966	AT3G23560	ALF5	MATE efflux family protein	PF01554	PTHR11206:SF12,PTHR11206	KOG1347		BraA09g037240	Bra032810	0	100	22.2613	52.0921	24.9167	AT5G13090
BraA06g012680	Bra026026	0	100	11.9227	9.83884	11.052	AT1G16790		ribosomal protein-related					BraA08g030670	Bra016746	0	100	25.0168	7.02106	9.07298	AT1G12990		beta-1,4-N-acetylglucosaminyltransferase family protein	PF04724	PTHR12224
BraA10g003310	Bra015349	0	100	12.2062	11.581	14.6349	AT1G04790		RING/U-box superfamily protein	PF00097	PTHR22766,PTHR22766:SF25			BraA01g032470	Bra023899	0	99.91	1.66425	1.12868	1.15684	AT3G21180	ACA9,ATACA9	autoinhibited Ca(2+)-ATPase 9	PF00689,PF00690,PF12515,PF00702,PF00122	PTHR24093,PTHR24093:SF73	KOG0204
BraA10g028730	Bra009153	0	99.81	9.3332	13.5668	13.4238	AT5G05950	MEE60	maternal effect embryo arrest 60					BraA10g010530	Bra028289	0	100	6.98431	4.83619	5.21837	AT5G51980		Transducin/WD40 repeat-like superfamily protein	PF00400	PTHR22844	KOG0274
BraA03g059380	Bra017707	0	99.1	4.18425	2.79279	1.32538	AT4G35310	ATCPK5,CPK5	calmodulin-domain protein kinase 5	PF00036	PTHR24349	KOG0027		BraA01g034180	Bra037563	0	100	17.6619	14.5266	22.1831	AT5G57030	LUT2	Lycopene beta/epsilon cyclase protein	PF05834	PTHR10617:SF33,PTHR10617
BraA05g042130	Bra031968	0	100	327.023	241.443	445.707	AT3G03870							BraA09g027810	Bra035277	0	100	26.9039	44.3303	50.8277	AT4G10790		UBX domain-containing protein	PF00789	PTHR23322:SF15,PTHR23322	KOG1363
BraA01g023510				49.5631	45.5658	108.104								BraA07g030280	Bra003988	0	100	3.22916	2.4393	4.25253	AT1G28760		Uncharacterized conserved protein (DUF2215)	PF10225
BraA05g030240	Bra022204	0	100	27.7874	90.3231	71.5731	AT3G17240	mtLPD2	lipoamide dehydrogenase 2	PF07992,PF00070,PF02852	PTHR22912,PTHR22912:SF20	KOG1335		BraA09g036900	Bra032845	0	100	82.7304	93.6518	72.9416	AT1G27730	STZ,ZAT10	salt tolerance zinc finger		PTHR26374,PTHR26374:SF459
BraA03g021010	Bra000144	0	99.65	2422.51	30.2137	613.573	AT2G39730	RCA	rubisco activase	PF00004	PTHR11603:SF153,PTHR11603	KOG0651		BraA04g003030	Bra014601	0	100	23.6223	27.5931	25.0672	AT3G57880		Calcium-dependent lipid-binding (CaLB domain) plant phosphoribosyltransferase family protein	PF00168,PF08372	PTHR10024,PTHR10024:SF97
BraA04g026350	Bra017201	0	100	299.254	165.97	97.7202	AT2G37220		RNA-binding (RRM/RBD/RNP motifs) family protein	PF00076	PTHR24012,PTHR24012:SF56	KOG0131		BraA01g016440	Bra013913	0	98.36	44.0687	164.387	70.3917	AT4G25720	ATQC,QC,QCT	glutaminyl cyclase	PF05096
BraA09g019790	Bra023138	1e-73	98.1	18.7677	8.55505	6.62625	AT2G37220		RNA-binding (RRM/RBD/RNP motifs) family protein					BraA06g044280	Bra011858	0	93.33	11.4971	12.0398	10.9085	AT4G39520		GTP-binding protein-related	PF01926,PF02824	PTHR11702:SF8,PTHR11702	KOG1487
BraA06g041880	Bra017545	8e-160	92	68.9439	251.39	181.774	AT4G18100		Ribosomal protein L32e	PF01655	PTHR23413	KOG0878		BraA07g043150	Bra035194	0	100	7.42235	1.60838	16.364	AT1G80130		Tetratricopeptide repeat (TPR)-like superfamily protein		PTHR26312:SF35,PTHR26312
BraA09g053070	Bra007793	0	100	25.7537	59.7892	24.5395	AT4G32400	ATBT1,EMB104,EMB42,SHS1	Mitochondrial substrate carrier family protein	PF00153	PTHR24089:SF87,PTHR24089	KOG0752		BraA08g003120	Bra014242	0	100	40.9186	35.6535	43.2636	AT1G50200	ACD,ALATS	Alanyl-tRNA synthetase	PF07973,PF01411,PF02272	PTHR11777:SF6,PTHR11777	KOG0188
BraA10g024450	Bra008742	0	99.69	45.0815	46.2221	55.8074	AT5G14720		Protein kinase superfamily protein	PF00069	PTHR24361:SF72,PTHR24361	KOG0582		BraA08g000170	Bra030820	0	100	13.0563	7.70359	112.724	AT1G56010	anac021,ANAC022,NAC1	NAC domain containing protein 1	PF02365
BraA09g043840	Bra006946	7e-108	100	4.84999	48.0256	222.043	AT3G52770	ZPR3	protein binding					BraA08g034200	Bra030624	0	100	2.68884	3.20741	2.39533	AT1G05750	CLB19,PDE247	Tetratricopeptide repeat (TPR)-like superfamily protein	PF01535	PTHR24015,PTHR24015:SF190
BraA05g008240	Bra005212	0	99.88	91.9925	57.0493	9.68213	AT2G37220		RNA-binding (RRM/RBD/RNP motifs) family protein	PF00076	PTHR24012,PTHR24012:SF56	KOG0131		BraA07g018920	Bra011941	0	98.68	10.5011	16.665	18.5235	AT2G28520	VHA-A1	vacuolar proton ATPase A1	PF01496	PTHR11629,PTHR11629:SF11	KOG2189
BraA06g013900	Bra025922	0	100	14.9254	26.2952	26.953	AT1G18260		HCP-like superfamily protein	PF08238	PTHR11102:SF11,PTHR11102	KOG1550		BraA08g016880	Bra034533	0	99.95	20.3771	44.2502	38.3077	AT4G32760		ENTH/VHS/GAT family protein	PF00790,PF03127	PTHR13856,PTHR13856:SF27	KOG1087
BraA03g035690	Bra001484	0	100	24.3269	14.4425	7.96979	AT3G13040		myb-like HTH transcriptional regulator family protein	PF00249				BraA07g035830	Bra016154	0	100	16.8432	27.3053	20.1915	AT1G71220	EBS1,PSL2,UGGT	UDP-glucose:glycoprotein glucosyltransferases;transferases, transferring hexosyl groups;transferases, transferring glycosyl groups	PF01501,PF06427	PTHR11226	KOG1879
BraA09g065120	Bra032533	0	98.86	4.34442	9.4205	3.99366	AT1G04010	ATPSAT1,PSAT1	phospholipid sterol acyl transferase 1	PF02450	PTHR11440:SF7,PTHR11440	KOG2369		BraA01g023260	Bra029994	0	100	19.3347	18.4144	24.2981	AT3G50080	VFB2	VIER F-box proteine 2	PF00646	PTHR23125:SF44,PTHR23125	KOG1947
BraA08g012500	Bra021042	0	100	133.121	71.3184	39.2859	AT4G17560		Ribosomal protein L19 family protein	PF01245	PTHR15680:SF2,PTHR15680	KOG1698		BraA09g042350	Bra036833	0	100	9.01689	30.2089	22.3461	AT3G51160	GMD2,MUR1,MUR_1	NAD(P)-binding Rossmann-fold superfamily protein	PF01370	PTHR10366:SF32,PTHR10366	KOG1372
BraA03g005130	Bra006138	0	97.94	79.5612	109.802	129.042	AT5G12040		Nitrilase/cyanide hydratase and apolipoprotein N-acyltransferase family protein	PF00795	PTHR23088	KOG0806		BraA08g026770	Bra016373	0	100	11.3942	10.9039	13.0992	AT1G22620	ATSAC1	Phosphoinositide phosphatase family protein	PF02383	PTHR11200,PTHR11200:SF9	KOG1888
BraA09g050700	Bra007576	0	100	14.8088	20.5368	23.1125	AT3G61140	ATFUS6,ATSK31,COP11,CSN1,EMB78,FUS6,SK31	26S proteasome, regulatory subunit Rpn7;Proteasome component (PCI) domain	PF10602,PF01399	PTHR14145:SF2,PTHR14145	KOG0686		BraA06g040090	Bra024851	0	95.85	41.771	15.1062	16.606	AT2G01170	BAT1	bidirectional amino acid transporter 1	PF00324	PTHR11785,PTHR11785:SF13
BraA03g038530	Bra001721	0	100	11.9192	2.33189	5.57446	AT3G18773		RING/U-box superfamily protein	PF00097	PTHR22764			BraA01g038760	Bra038739	0	100	86.7249	108.882	71.8366	AT3G12630		A20/AN1-like zinc finger family protein	PF01754,PF01428	PTHR10634	KOG3173
BraA04g022300	Bra021694	0	99.89	13.6015	50.5629	25.619	AT2G31060		elongation factor family protein	PF03144,PF00679,PF00009	PTHR23115:SF14,PTHR23115	KOG0462		BraA06g003350	Bra018844	0	92.91	6.20801	6.29041	6.84159	AT1G50360	ATVIIIA,VIIIA	P-loop containing nucleoside triphosphate hydrolases superfamily protein	PF00063,PF00612	PTHR13140:SF37,PTHR13140	KOG0160
BraA06g019040	Bra018101	0	98.44	14.7291	19.2029	18.4793	AT3G47890		Ubiquitin carboxyl-terminal hydrolase-related protein	PF04780,PF00443,PF04781	PTHR22975:SF1,PTHR22975			BraA04g030560	Bra037734	0	98.9	16.9807	43.2465	40.6806
BraA07g000130	Bra036497	0	96.33	29.7582	2.6303	15.703	AT2G20725		CAAX amino terminal protease family protein	PF02517				BraA08g019160	Bra010382	0	100	14.0923	15.9447	9.72792	AT4G28200			PF08640	PTHR23271,PTHR23271:SF1	KOG2396
BraA08g010810	Bra039719	0	98.07	9.05035	1.8089	1.58155	AT4G14740		Plant protein of unknown function (DUF828) with plant pleckstrin homology-like region	PF08458,PF05703	PTHR24730:SF7,PTHR24730			BraA03g044190	Bra012979	0	96.96	8.68992	7.43684	10.3823	AT5G61190		putative endonuclease or glycosyl hydrolase with C2H2-type zinc finger domain	PF12171,PF01936
BraA08g011870	Bra040578	0	99.59	14.163	16.0343	17.8871	AT4G16420	ADA2B,PRZ1	homolog of yeast ADA2 2B	PF00569,PF04433,PF00249	PTHR12374,PTHR12374:SF12	KOG0457		BraA05g037960	Bra029675	0	99.74	79.6529	93.1045	136.645	AT3G07760		Sterile alpha motif (SAM) domain-containing protein	PF07647
BraA09g037240	Bra032810	0	100	64.9083	52.5946	24.9475	AT5G13090							BraA02g017190	Bra040624	0	100	28.5531	34.3074	4.78888	AT1G66880		Protein kinase superfamily protein	PF07714	PTHR24420,PTHR24420:SF426	KOG1187
BraA08g030670	Bra016746	0	100	16.8267	9.07935	6.12139	AT1G12990		beta-1,4-N-acetylglucosaminyltransferase family protein	PF04724	PTHR12224			BraA07g002360	Bra039612	5e-161	99.68	45.4441	81.9866	48.4174	AT2G18400		ribosomal protein L6 family protein	PF00347	PTHR11655:SF8,PTHR11655
BraA01g032470	Bra023899	0	99.91	2.45505	1.85123	2.62273	AT3G21180	ACA9,ATACA9	autoinhibited Ca(2+)-ATPase 9	PF00689,PF00690,PF12515,PF00702,PF00122	PTHR24093,PTHR24093:SF73	KOG0204		BraA06g017840	Bra017998	0	100	15.9897	13.4877	15.209	AT3G49250	DMS3,IDN1	defective in meristem silencing 3
BraA01g008740	Bra011059	0	100	46.718	68.351	67.3668	AT4G28770		Tetraspanin family protein	PF00335	PTHR19282			BraA08g031300	Bra016803	0	100	95.2565	83.3733	92.0919	AT1G11930		Predicted pyridoxal phosphate-dependent enzyme, YBL036C type	PF01168	PTHR10146	KOG3157
BraA09g027810	Bra035277	0	100	31.059	39.2544	44.4466	AT4G10790		UBX domain-containing protein	PF00789	PTHR23322:SF15,PTHR23322	KOG1363		BraA09g029480	Bra038402	0	100	6.94022	3.69265	7.27089	AT4G08980	FBW2	F-BOX WITH WD-40 2	PF00646	PTHR23125:SF210,PTHR23125
BraA07g030280	Bra003988	0	100	2.49345	1.08534	1.36775	AT1G28760		Uncharacterized conserved protein (DUF2215)	PF10225				BraA06g042670	Bra025089	0	100	18.2381	23.0762	31.9665	AT5G45160		Root hair defective 3 GTP-binding protein (RHD3)	PF05879	PTHR10751:SF2,PTHR10751	KOG2203
BraA01g035230	Bra021246	0	100	31.2303	25.4686	26.6332	AT3G17430		Nucleotide-sugar transporter family protein	PF03151	PTHR11132	KOG1441		BraA03g061220	Bra017871	0	100	6.49748	7.74833	1.07595	AT4G39950	CYP79B2	cytochrome P450, family 79, subfamily B, polypeptide 2	PF00067	PTHR24298,PTHR24298:SF35	KOG0156
BraA09g036900	Bra032845	0	100	42.4275	60.513	23.3465	AT1G27730	STZ,ZAT10	salt tolerance zinc finger		PTHR26374,PTHR26374:SF459			BraA06g027910	Bra024299	0	99.94	8.63804	6.87654	8.94291	AT1G06140		Pentatricopeptide repeat (PPR) superfamily protein	PF01425,PF01535	PTHR24015:SF4,PTHR24015
BraA04g003030	Bra014601	0	100	17.2019	21.2495	16.4058	AT3G57880		Calcium-dependent lipid-binding (CaLB domain) plant phosphoribosyltransferase family protein	PF00168,PF08372	PTHR10024,PTHR10024:SF97			BraA07g000340	Bra036474	1e-99	100	27.4884	28.2614	33.7029	AT2G20480
BraA08g033960	Bra030648	0	100	4.28956	11.2952	5.29724	AT1G06320							BraA06g009770	Bra019719	0	100	14.6681	2.37134	1.78379	AT1G13530		Protein of unknown function (DUF1262)	PF06880
BraA01g016440	Bra013913	0	98.36	41.2632	108.282	47.8451	AT4G25720	ATQC,QC,QCT	glutaminyl cyclase	PF05096				BraA10g019280	Bra002382	0	98.73	42.3386	46.309	53.2482	AT5G21990		Tetratricopeptide repeat (TPR)-like superfamily protein	PF00097,PF00515	PTHR22764:SF49,PTHR22764	KOG1493
BraA06g044280	Bra011858	0	93.33	16.0901	23.1168	24.4743	AT4G39520		GTP-binding protein-related	PF01926,PF02824	PTHR11702:SF8,PTHR11702	KOG1487		BraA10g016780	Bra002607	0	100	30.7274	14.3485	1.44017	AT5G58940	CRCK1	calmodulin-binding receptor-like cytoplasmic kinase 1	PF07714	PTHR24420:SF813,PTHR24420	KOG1187
BraA07g043150	Bra035194	0	100	11.3627	19.0026	308.084	AT1G80130		Tetratricopeptide repeat (TPR)-like superfamily protein		PTHR26312:SF35,PTHR26312			BraA07g021050	Bra028545	0	99.93	65.346	160.137	105.021	AT3G52990		Pyruvate kinase family protein	PF00224,PF02887	PTHR11817	KOG2323
BraA08g003120	Bra014242	0	100	36.8017	41.5063	44.2924	AT1G50200	ACD,ALATS	Alanyl-tRNA synthetase	PF07973,PF01411,PF02272	PTHR11777:SF6,PTHR11777	KOG0188		BraA01g019870	Bra038499	0	100	1.59233	8.92536	210.885	AT4G16690	ATMES16,MES16	methyl esterase 16	PF00561	PTHR10992,PTHR10992:SF56	KOG1454
BraA09g016260	Bra027078	0	100	32.5719	63.7228	40.6904	AT1G61730		DNA-binding storekeeper protein-related transcriptional regulator	PF04504				BraA07g012580	Bra012496	0	100	14.4296	2.50067	7.80807	AT1G24625	ZFP7	zinc finger protein 7		PTHR26374,PTHR26374:SF459
BraA08g034200	Bra030624	0	100	1.97503	4.02328	3.05862	AT1G05750	CLB19,PDE247	Tetratricopeptide repeat (TPR)-like superfamily protein	PF01535	PTHR24015,PTHR24015:SF190			BraA01g000480	Bra011857	0	99	17.2703	17.3046	4.31382	AT4G39540	ATSK2,SK2	shikimate kinase 2	PF01202	PTHR21087
BraA03g052470	Bra019168	0	100	1.93467	3.21418	2.50492	AT4G25390		Protein kinase superfamily protein	PF00069,PF07714	PTHR24420:SF440,PTHR24420	KOG1187		BraA03g016440	Bra022817	0	100	7.61195	8.33188	12.1503	AT2G30880		Pleckstrin homology (PH) domain-containing protein
BraA07g018920	Bra011941	0	98.68	11.9655	16.8269	18.8188	AT2G28520	VHA-A1	vacuolar proton ATPase A1	PF01496	PTHR11629,PTHR11629:SF11	KOG2189		BraA01g015460	Bra013826	0	100	26.0707	7.95053	6.71671	AT4G24700
BraA08g016880	Bra034533	0	99.95	31.3804	45.2912	35.1339	AT4G32760		ENTH/VHS/GAT family protein	PF00790,PF03127	PTHR13856,PTHR13856:SF27	KOG1087		BraA08g000190	Bra030822	0	100	42.0434	28.1366	30.8085	AT5G36210		alpha/beta-Hydrolases superfamily protein	PF00326	PTHR11731:SF54,PTHR11731	KOG2100
BraA07g035830	Bra016154	0	100	17.0995	32.4509	22.3471	AT1G71220	EBS1,PSL2,UGGT	UDP-glucose:glycoprotein glucosyltransferases;transferases, transferring hexosyl groups;transferases, transferring glycosyl groups	PF01501,PF06427	PTHR11226	KOG1879		BraA09g030340	Bra040848	0	100	25.6802	39.677	44.0727	AT3G62210	EDA32	Putative endonuclease or glycosyl hydrolase	PF01936
BraA03g031950	Bra001133	0	100	29.715	27.4227	40.6058	AT3G05010		Protein of unknown function, transmembrane-40	PF10160	PTHR15876:SF9,PTHR15876	KOG4536		BraA03g008000	Bra006406	0	100	15.0722	15.6741	16.4922	AT5G17410		Spc97 / Spc98 family of spindle pole body (SBP) component	PF04130	PTHR19302:SF13,PTHR19302
BraA01g023260	Bra029994	0	100	19.7926	17	18.2209	AT3G50080	VFB2	VIER F-box proteine 2	PF00646	PTHR23125:SF44,PTHR23125	KOG1947		BraA08g027250	Bra016412	0	99.14	6.60851	12.5037	4.32135	AT1G21650		Preprotein translocase SecA family protein	PF07516,PF07517,PF01043
BraA09g042350	Bra036833	0	100	4.11388	13.0567	12.4153	AT3G51160	GMD2,MUR1,MUR_1	NAD(P)-binding Rossmann-fold superfamily protein	PF01370	PTHR10366:SF32,PTHR10366	KOG1372		BraA06g000640	Bra037990	0	100	12.5447	16.0575	16.1991	AT1G55300	TAF7	TBP-associated factor 7	PF04658	PTHR12228
BraA08g026770	Bra016373	0	100	14.9577	12.7774	15.6203	AT1G22620	ATSAC1	Phosphoinositide phosphatase family protein	PF02383	PTHR11200,PTHR11200:SF9	KOG1888		BraA01g041140	Bra040048	0	100	2.639	2.29267	2.96358	AT3G08505		zinc finger (CCCH-type/C3HC4-type RING finger) family protein	PF00642,PF00097	PTHR11224:SF10,PTHR11224	KOG1039
BraA01g038760	Bra038739	0	100	94.284	81.1694	61.0931	AT3G12630		A20/AN1-like zinc finger family protein	PF01754,PF01428	PTHR10634	KOG3173		BraA07g025430	Bra003529	0	100	29.9717	4.53793	1.43922	AT1G79770		Protein of unknown function (DUF1677)	PF07911
BraA06g003350	Bra018844	0	92.91	6.11737	9.17171	5.63275	AT1G50360	ATVIIIA,VIIIA	P-loop containing nucleoside triphosphate hydrolases superfamily protein	PF00063,PF00612	PTHR13140:SF37,PTHR13140	KOG0160		BraA07g034650	Bra016266	0	100	5.60817	15.5558	25.6523	AT1G69780	ATHB13	Homeobox-leucine zipper protein family	PF02183,PF00046	PTHR24326,PTHR24326:SF218	KOG0483
BraA04g030560	Bra037734	0	98.9	28.9782	42.5645	38.4283								BraA02g026050	Bra008485	0	100	11.8708	9.60276	11.1895	AT1G80260	emb1427	Spc97 / Spc98 family of spindle pole body (SBP) component	PF04130	PTHR19302,PTHR19302:SF9
BraA08g019160	Bra010382	0	100	9.57626	19.0099	13.7739	AT4G28200			PF08640	PTHR23271,PTHR23271:SF1	KOG2396		BraA07g035380	Bra016198	0	100	2.26534	8.79982	3.34807	AT1G70630		Nucleotide-diphospho-sugar transferase family protein	PF03407	PTHR10994:SF2,PTHR10994
BraA03g044190	Bra012979	0	96.96	5.78204	4.79468	6.08309	AT5G61190		putative endonuclease or glycosyl hydrolase with C2H2-type zinc finger domain	PF12171,PF01936				BraA03g031070	Bra001057	0	100	24.9974	46.7816	43.2202	AT3G02630		Plant stearoyl-acyl-carrier-protein desaturase family protein	PF03405
BraA10g009370	Bra035730	0	100	8.34554	6.32949	9.50904	AT3G23690		basic helix-loop-helix (bHLH) DNA-binding superfamily protein					BraA09g066180	Bra032641	0	100	17.7088	17.4283	38.3915	AT1G01590	ATFRO1,FRO1	ferric reduction oxidase 1	PF01794,PF08022,PF08030	PTHR11972:SF3,PTHR11972	KOG0039
BraA01g023480	Bra029971	2e-109	100	23.2442	4.82662	7.09118	AT3G49780	ATPSK3 (FORMER SYMBOL),ATPSK4,PSK4	phytosulfokine 4 precursor	PF06404				BraA06g016860	Bra017909	0	100	10.7173	21.0153	15.9954	AT1G21370			PF02698		KOG4533
BraA07g002360	Bra039612	5e-161	99.68	36.2119	73.5118	62.8708	AT2G18400		ribosomal protein L6 family protein	PF00347	PTHR11655:SF8,PTHR11655			BraA03g034290	Bra001356	0	99.39	10.775	11.414	12.5353	AT3G10380	ATSEC8,SEC8	subunit of exocyst complex 8	PF04048	PTHR14146
BraA02g022460	Bra008163	0	100	5.42261	4.1442	2.59111	AT1G74690	IQD31	IQ-domain 31	PF00612	PTHR13140:SF187,PTHR13140			BraA01g041620	Bra029628	0	87.3	2.05369	2.08701	2.66228	AT3G07160	ATGSL10,CALS9,gsl10	glucan synthase-like 10	PF02364	PTHR12741,PTHR12741:SF4	KOG0916
BraA06g017840	Bra017998	0	100	12.3194	13.9824	17.3372	AT3G49250	DMS3,IDN1	defective in meristem silencing 3					BraA06g043810	Bra033672	0	100	10.6881	5.48112	4.74094	AT5G43310		COP1-interacting protein-related
BraA08g031300	Bra016803	0	100	112.104	107.975	99.1699	AT1G11930		Predicted pyridoxal phosphate-dependent enzyme, YBL036C type	PF01168	PTHR10146	KOG3157		BraA10g032870	Bra009554	0	99.81	13.1526	8.41512	7.06453	AT5G03040	iqd2	IQ-domain 2	PF00612	PTHR10699:SF9,PTHR10699
BraA09g029480	Bra038402	0	100	8.43831	5.51266	9.57386	AT4G08980	FBW2	F-BOX WITH WD-40 2	PF00646	PTHR23125:SF210,PTHR23125			BraA01g033270	Bra038246	0	99.9	14.3576	16.944	25.1508	AT3G19950		RING/U-box superfamily protein	PF00097	PTHR22763
BraA06g042670	Bra025089	0	100	20.9682	25.1907	29.3199	AT5G45160		Root hair defective 3 GTP-binding protein (RHD3)	PF05879	PTHR10751:SF2,PTHR10751	KOG2203		BraA07g041350	Bra035019	0	100	16.0391	3.84935	3.72724	AT1G78210		alpha/beta-Hydrolases superfamily protein	PF00561	PTHR10992,PTHR10992:SF163	KOG1454
BraA03g061220	Bra017871	0	100	2.76677	5.40572	2.83596	AT4G39950	CYP79B2	cytochrome P450, family 79, subfamily B, polypeptide 2	PF00067	PTHR24298,PTHR24298:SF35	KOG0156		BraA10g001510	Bra033354	0	99.78	44.4687	94.2934	45.4882	AT1G02870			PF09420		KOG4771
BraA06g027910	Bra024299	0	99.94	7.4768	9.98012	10.2828	AT1G06140		Pentatricopeptide repeat (PPR) superfamily protein	PF01425,PF01535	PTHR24015:SF4,PTHR24015			BraA01g017480	Bra026408	0	100	40.7966	47.102	60.4015	AT4G26700	ATFIM1,FIM1	fimbrin 1	PF01028,PF00307,PF00149	PTHR19961,PTHR19961:SF9	KOG0046
BraA07g000340	Bra036474	1e-99	100	17.3088	25.5205	32.2829	AT2G20480							BraA02g013680	Bra022742	0	99.9	3627.19	289.099	181.53	AT5G54770	THI1,THI4,TZ	thiazole biosynthetic enzyme, chloroplast (ARA6) (THI1) (THI4)	PF01946	PTHR10617,PTHR10617:SF54	KOG2960
BraA06g009770	Bra019719	0	100	4.65362	1.08202	1.48916	AT1G13530		Protein of unknown function (DUF1262)	PF06880				BraA10g029140	Bra009194	0	100	12.8994	14.2713	12.0829	AT5G06430		Thioredoxin superfamily protein	PF00085
BraA03g027800	Bra000762	0	100	1.6014	1.40003	3.11997	AT4G12130		Glycine cleavage T-protein family	PF01571,PF08669	PTHR22602	KOG2929		BraA04g019350	Bra034311	0	100	10.1443	5.90003	1.92855	AT2G26730		Leucine-rich repeat protein kinase family protein	PF00069,PF00560,PF08263	PTHR24420,PTHR24420:SF779	KOG1187
BraA10g019280	Bra002382	0	98.73	37.8275	45.7128	47.7848	AT5G21990		Tetratricopeptide repeat (TPR)-like superfamily protein	PF00097,PF00515	PTHR22764:SF49,PTHR22764	KOG1493		BraA02g030470	Bra035961	0	99.21	17.2507	26.5412	39.9564	AT5G43130	TAF4,TAF4B	TBP-associated factor 4	PF12174,PF05236	PTHR15138:SF3,PTHR15138
BraA10g016780	Bra002607	0	100	20.8952	14.2728	2.77538	AT5G58940	CRCK1	calmodulin-binding receptor-like cytoplasmic kinase 1	PF07714	PTHR24420:SF813,PTHR24420	KOG1187		BraA05g002880	Bra004690	0	99.54	13.5401	22.3034	17.2036	AT2G42390		protein kinase C substrate, heavy chain-related		PTHR12630
BraA07g021050	Bra028545	0	99.93	41.7677	81.0503	63.5103	AT3G52990		Pyruvate kinase family protein	PF00224,PF02887	PTHR11817	KOG2323		BraA09g031680	Bra027994	2e-139	99.63	10.0465	53.3544	29.8369	AT4G10270		Wound-responsive family protein	PF12609
BraA01g019870	Bra038499	0	100	37.498	12.0129	133.521	AT4G16690	ATMES16,MES16	methyl esterase 16	PF00561	PTHR10992,PTHR10992:SF56	KOG1454		BraA03g023760	Bra000391	0	100	106.816	116.872	127.21	AT2G45510	CYP704A2	cytochrome P450, family 704, subfamily A, polypeptide 2	PF00067	PTHR24296	KOG0157
BraA07g012580	Bra012496	0	100	15.4921	5.46428	13.1149	AT1G24625	ZFP7	zinc finger protein 7		PTHR26374,PTHR26374:SF459			BraA03g019970	Bra000047	0	100	47.5769	29.6015	38.9428	AT2G38270	ATGRX2,CXIP2	CAX-interacting protein 2	PF00462	PTHR10293	KOG0911
BraA01g000480	Bra011857	0	99	14.5581	19.5242	7.94316	AT4G39540	ATSK2,SK2	shikimate kinase 2	PF01202	PTHR21087			BraA08g031440	Bra016818	0	100	35.5474	7.57098	8.38906	AT1G11720	ATSS3,SS3	starch synthase 3	PF03423,PF00534,PF08323	PTHR12526,PTHR12526:SF17
BraA03g016440	Bra022817	0	100	5.18369	6.45049	7.57869	AT2G30880		Pleckstrin homology (PH) domain-containing protein					BraA06g039890	Bra024833	0	100	28.636	26.3651	52.6321	AT2G02080	AtIDD4,IDD4	indeterminate(ID)-domain 4		PTHR10593	KOG2462
BraA01g015460	Bra013826	0	100	39.0069	9.38324	9.8506	AT4G24700							BraA04g017220	Bra032167	0	100	5.61446	14.4552	16.0219	AT2G23450		Protein kinase superfamily protein	PF00069	PTHR24420:SF852,PTHR24420	KOG1187
BraA08g000190	Bra030822	0	100	42.9528	25.0402	35.5628	AT5G36210		alpha/beta-Hydrolases superfamily protein	PF00326	PTHR11731:SF54,PTHR11731	KOG2100		BraA02g010350	Bra020255	0	100	15.9665	69.945	170.229	AT5G60360	AALP,ALP,SAG2	aleurain-like protease	PF00112,PF08246	PTHR12411:SF50,PTHR12411	KOG1543
BraA09g030340	Bra040848	0	100	29.0608	35.9677	36.3984	AT3G62210	EDA32	Putative endonuclease or glycosyl hydrolase	PF01936				BraA03g027500	Bra000734	0	100	10.4587	1.90628	1.6527	AT4G11120		translation elongation factor Ts (EF-Ts), putative	PF00889	PTHR11741	KOG1071
[truncated: 19,548 more rows]

## Sheet: Table S3
Table S3. Transcription factors identified from the transcriptome data of DLS-42 and DLS-91 at all three treatment stages.
[truncated: 1,492 more rows]

## Sheet: Table S4
Table S4. Annotations and details of all identified genes differentially expressed between DLS-42 and DLS-91 at 0, 1, and 4 days of dark treatment.
[truncated: 504 more rows]

[truncated: 9 more sheets: Table S5, Table S6, Table S7, Table S8, Table S9, Table S10, Table S11, Table S12, Table S13]
